# Supplementary material for: High-Throughput Sequencing to Detect Novel Likely Gene-Disrupting Variants in Pathogenesis of Sporadic Brain Arteriovenous Malformations
Source: Front Genet. 2020 Feb 28;11:146. doi: 10.3389/fgene.2020.00146 (PMC7059193; doi:10.3389/fgene.2020.00146)
Supplement: Supplementary Table 1 — The table lists the nodes represented in Figure 2A. For each node are reported the node IDs in the different databases (Ensembl, Entrez, RefSeq. UniProt). Node type refers to the origin of the node within the network: query nodes were given as input while result nodes were inferred by the analysis. [file DataSheet_3.zip › Table 1.xlsx]

## Sheet: Foglio1
SUID	Ensembl Gene ID	Ensembl Protein ID	Entrez Gene ID	gene name	log score	name	node type	RefSeq mRNA ID	RefSeq Protein ID	score	selected	shared name	Synonym	Uniprot ID
62	ENSG00000131471	ENSP00000484312	8639	AOC3	-0.6874834865617607	H__sapiens__1_-707440	query	NM_003734	NP_003725	0.5028398815177084	false	H__sapiens__1_-707440	VAP1	Q16853
63	ENSG00000236236	ENSP00000483409	7148	TNXB	-0.3366786136098913	H__sapiens__1_-713369	query	NM_032470	NP_115859	0.7141383173611339	true	H__sapiens__1_-713369	XBS	P22105
65	ENSG00000153902	ENSP00000467784	163175	LGI4	-5369118404016870	H__sapiens__1_-710689	result	NM_139284	NP_644813	0.004658236182905118	false	H__sapiens__1_-710689		Q8N135
68	ENSG00000121440	ENSP00000419250	23024	PDZRN3	-5400676587972050	H__sapiens__1_-706152	result	NM_015009	NP_055824	0.004513526111819488	false	H__sapiens__1_-706152	SEMACAP3	Q9UPQ7
69	ENSG00000145147	ENSP00000482129	9353	SLIT2	-0.6810040319482775	H__sapiens__1_-709656	query	NM_004787	NP_004778	0.5061085879895417	false	H__sapiens__1_-709656	Slit-2	O94813
71	ENSG00000119147	ENSP00000388664	84417	C2orf40	-5437278155575520	H__sapiens__1_-705861	result	NM_032411	NP_115787	0.004351310758072768	false	H__sapiens__1_-705861	ECRG4	Q9H1Z8
73	ENSG00000186827	ENSP00000368538	7293	TNFRSF4	-5474141826860920	H__sapiens__1_-717350	result	NM_003327	NP_003318	0.004193826034984471	false	H__sapiens__1_-717350	TXGP1L	P43489
75	ENSG00000077942	ENSP00000489422	2192	FBLN1	-5521191793185660	H__sapiens__1_-702376	result	NM_006487	NP_006478	0.0040010766435755185	false	H__sapiens__1_-702376	FBLN	P23142
77	ENSG00000173546	ENSP00000312506	1464	CSPG4	-0.484315830838809	H__sapiens__1_-714541	query	NM_001897	NP_001888	0.6161185819318742	false	H__sapiens__1_-714541	MEL-CSPG	Q6UVK1
79	ENSG00000163453	ENSP00000486293	3490	IGFBP7	-0.7097446744849415	H__sapiens__1_-712005	query	NM_001553	NP_001544	0.4917697427956889	false	H__sapiens__1_-712005	MAC25	Q16270
81	ENSG00000078403	ENSP00000488569	8028	MLLT10	-5.31365e+16	H__sapiens__1_-702401	result	NM_004641	NP_004632	0.004923920748517996	false	H__sapiens__1_-702401	AF10	P55197
82	ENSG00000123607	ENSP00000376460	79809	TTC21B	-0.3788160288581749	H__sapiens__1_-706395	query	NM_024753	NP_079029	0.6846715608893358	false	H__sapiens__1_-706395	THM1	Q7Z4L5
84	ENSG00000163017	ENSP00000410706	72	ACTG2	-5369836641664160	H__sapiens__1_-711893	result	NM_001615	NP_001606	0.0046548916635322235	false	H__sapiens__1_-711893	ACTSG	P63267
86	ENSG00000184160	ENSP00000426268	152	ADRA2C	-5372963579707770	H__sapiens__1_-716678	result	NM_000683	NP_000674	0.004640358839162861	false	H__sapiens__1_-716678	ADRARL2	P18825
91	ENSG00000169242	ENSP00000357392	1942	EFNA1	-541641902030446	H__sapiens__1_-713554	result	NM_182685	NP_872626	0.004443028589570297	false	H__sapiens__1_-713554	TNFAIP4	P20827
92	ENSG00000002726	ENSP00000418614	26	AOC1	-5080527193515900	H__sapiens__1_-701000	result	NM_001272072	NP_001259001	0.006216630784446953	false	H__sapiens__1_-701000		P19801
96	ENSG00000154997	ENSP00000373627	346288	SEPT14	-5515026070088070	H__sapiens__1_-710825	result	NM_207366	NP_997249	0.004025822383547539	false	H__sapiens__1_-710825	FLJ44060	Q6ZU15
97	ENSG00000165275	ENSP00000446050	158234	TRMT10B	-0.2740715492186391	H__sapiens__1_-712563	query	NM_144964	NP_659401	0.760277676041125	false	H__sapiens__1_-712563	RG9MTD3	Q6PF06
100	ENSG00000114859	ENSP00000490875	1181	CLCN2	-0.5861810613034156	H__sapiens__1_-705321	query	NM_004366	NP_004357	0.5564482740390572	false	H__sapiens__1_-705321	EJM6	P51788
101	ENSG00000143322	ENSP00000427562	27	ABL2	-0.4925085027280625	H__sapiens__1_-709357	query	NM_007314	NP_009298	0.6110915450947331	false	H__sapiens__1_-709357	ABLL	P42684
103	ENSG00000109572	ENSP00000478336	1182	CLCN3	-5.0828e+16	H__sapiens__1_-704657	result	NM_173872	NP_776297	0.0062025458105510745	false	H__sapiens__1_-704657	CLC3	P51790
104	ENSG00000101109	ENSP00000482076	6789	STK4	-0.5768167717432058	H__sapiens__1_-703419	query	NM_006282	NP_006273	0.5616834905880217	false	H__sapiens__1_-703419	YSK3	Q13043
106	ENSG00000172005	ENSP00000322860	4118	MAL	-5274122746511090	H__sapiens__1_-714203	result	NM_022440	NP_071885	0.005122448423549419	false	H__sapiens__1_-714203		P21145
108	ENSG00000175787	ENSP00000475038	169841	ZNF169	-5301109383999870	H__sapiens__1_-714962	result	NM_194320	NP_919301	0.00498605938301977	false	H__sapiens__1_-714962	MGC51961	Q14929
115	ENSG00000131480	ENSP00000406134	314	AOC2	-5001554099517650	H__sapiens__1_-707444	result	NM_009590	NP_033720	0.006727483691520764	false	H__sapiens__1_-707444	RAO	O75106
119	ENSG00000087299	ENSP00000452483	79944	L2HGDH	-0.48813368513150385	H__sapiens__1_-702715	query	NM_024884	NP_079160	0.6137708155258175	false	H__sapiens__1_-702715	FLJ12618	Q9H9P8
135	ENSG00000243364	ENSP00000414378	1945	EFNA4	-0.539737555173938	H__sapiens__1_-739672	query	NM_182690	NP_872632	0.5829012117085369	false	H__sapiens__1_-739672	LERK4	P52798
146	ENSG00000163382	ENSP00000357218	128240	NAXE	-0.3985928898398457	H__sapiens__1_-711988	query	NM_144772	NP_658985	0.6712639240974398	false	H__sapiens__1_-711988	YJEFN1	Q8NCW5
147	ENSG00000175764	ENSP00000479407	158135	TTLL11	-0.31934826302866137	H__sapiens__1_-714954	query	NM_194252	NP_919228	0.7266224495012874	false	H__sapiens__1_-714954	C9orf20	Q8NHH1
150	ENSG00000125848	ENSP00000367292	23767	FLRT3	-0.5088406530462827	H__sapiens__1_-706720	query	NM_198391	NP_938205	0.6011921652469405	false	H__sapiens__1_-706720		Q9NZU0
154	ENSG00000158517	ENSP00000484502	653361	NCF1	-0.5964874101775504	H__sapiens__1_-711227	query	NM_000265	NP_000256	0.5507427759268941	false	H__sapiens__1_-711227	SH3PXD1A	P14598
168	ENSG00000179151	ENSP00000457523	80153	EDC3	-537421532173917	H__sapiens__1_-715638	result	NM_025083	NP_079359	0.0046345539408386704	false	H__sapiens__1_-715638	YJEFN2	Q96F86
182	ENSG00000145331	ENSP00000423628	93587	TRMT10A	-4447549304860230	H__sapiens__1_-709677	result	NM_152292	NP_689505	0.011707222676567153	false	H__sapiens__1_-709677	TRM10	Q8TBZ6
184	ENSG00000250067	ENSP00000478505	374887	YJEFN3	-445837219606344	H__sapiens__1_-741810	result	NM_198537	NP_940939	0.011581199874920067	false	H__sapiens__1_-741810	hYjeF_N3-19p13.11	A6XGL0
186	ENSG00000174173	ENSP00000419389	54931	TRMT10C	-462344639117948	H__sapiens__1_-714656	result	NM_017819	NP_060289	0.009818897918431269	false	H__sapiens__1_-714656	RG9MTD1	Q7L0Y3
189	ENSG00000258674	ENSP00000452549		CTC-260F20.3	-4846273158134400	H__sapiens__1_-747613	result			0.00785760710755512	false	H__sapiens__1_-747613
