# Supplementary material for: High-Throughput Sequencing to Detect Novel Likely Gene-Disrupting Variants in Pathogenesis of Sporadic Brain Arteriovenous Malformations
Source: Front Genet. 2020 Feb 28;11:146. doi: 10.3389/fgene.2020.00146 (PMC7059193; doi:10.3389/fgene.2020.00146)
Supplement: Supplementary Table 1 — The table lists the nodes represented in Figure 2A. For each node are reported the node IDs in the different databases (Ensembl, Entrez, RefSeq. UniProt). Node type refers to the origin of the node within the network: query nodes were given as input while result nodes were inferred by the analysis. [file DataSheet_3.zip › Table 2.xlsx]

## Sheet: Foglio1
SUID	data type	highlight	interaction	name	networks	normalized max weight	raw weights	selected	shared interaction	shared name
64	Co-expression	1		H__sapiens__1_-707440|H__sapiens__1_-713369|Co-expression	Mallon-McKay-2013	0.0015026643125670752	0.013682952150702477	false		H__sapiens__1_-707440|H__sapiens__1_-713369|Co-expression
66	Co-expression	1		H__sapiens__1_-710689|H__sapiens__1_-713369|Co-expression	Mallon-McKay-2013	0.0018308257809578072	0.01667112298309803	false		H__sapiens__1_-710689|H__sapiens__1_-713369|Co-expression
67	Co-expression	1		H__sapiens__1_-710689|H__sapiens__1_-707440|Co-expression	Mallon-McKay-2013	0.0012180950641277038	0.01109172310680151	false		H__sapiens__1_-710689|H__sapiens__1_-707440|Co-expression
70	Co-expression	1		H__sapiens__1_-706152|H__sapiens__1_-709656|Co-expression	Mallon-McKay-2013	9.853e+11	0.00897193606942892	false		H__sapiens__1_-706152|H__sapiens__1_-709656|Co-expression
72	Co-expression	1		H__sapiens__1_-705861|H__sapiens__1_-713369|Co-expression	Mallon-McKay-2013	0.001384088908608749	0.01260322891175747	false		H__sapiens__1_-705861|H__sapiens__1_-713369|Co-expression
74	Co-expression	1		H__sapiens__1_-717350|H__sapiens__1_-713369|Co-expression	Mallon-McKay-2013	0.0020410602880104327	0.01858547516167164	false		H__sapiens__1_-717350|H__sapiens__1_-713369|Co-expression
76	Co-expression	1		H__sapiens__1_-702376|H__sapiens__1_-709656|Co-expression	Mallon-McKay-2013|Innocenti-Brown-2011	0.0034373831339001575	0.008183718658983707|0.013788783922791481	false		H__sapiens__1_-702376|H__sapiens__1_-709656|Co-expression
78	Co-expression	1		H__sapiens__1_-707440|H__sapiens__1_-714541|Co-expression	Noble-Diehl-2008	7.02263e+11	0.00782005488872528	false		H__sapiens__1_-707440|H__sapiens__1_-714541|Co-expression
80	Co-expression	1		H__sapiens__1_-712005|H__sapiens__1_-709656|Co-expression	Noble-Diehl-2008	4.75815e+11	0.005298441741615534	false		H__sapiens__1_-712005|H__sapiens__1_-709656|Co-expression
83	Co-expression	1		H__sapiens__1_-702401|H__sapiens__1_-706395|Co-expression	Noble-Diehl-2008|Innocenti-Brown-2011	0.006019120427489555	0.022034958004951477|0.02414521388709545	false		H__sapiens__1_-702401|H__sapiens__1_-706395|Co-expression
85	Co-expression	1		H__sapiens__1_-711893|H__sapiens__1_-707440|Co-expression	Noble-Diehl-2008|Burington-Shaughnessy-2008|Wang-Cheung-2015	0.0050834272242912554	0.012379536405205727|0.019717460498213768|0.005872048437595367	false		H__sapiens__1_-711893|H__sapiens__1_-707440|Co-expression
87	Co-expression	1		H__sapiens__1_-716678|H__sapiens__1_-714541|Co-expression	Noble-Diehl-2008|Innocenti-Brown-2011	0.004200507294401461	0.011739365756511688|0.016849994659423828	false		H__sapiens__1_-716678|H__sapiens__1_-714541|Co-expression
88	Co-expression	1		H__sapiens__1_-706152|H__sapiens__1_-714541|Co-expression	Noble-Diehl-2008	0.0014068263406009016	0.015665721148252487	false		H__sapiens__1_-706152|H__sapiens__1_-714541|Co-expression
89	Co-expression	1		H__sapiens__1_-706152|H__sapiens__1_-707440|Co-expression	Noble-Diehl-2008	0.0010805285298461568	0.012032230384647846	false		H__sapiens__1_-706152|H__sapiens__1_-707440|Co-expression
90	Co-expression	1		H__sapiens__1_-706152|H__sapiens__1_-711893|Co-expression	Noble-Diehl-2008	0.0013531009556123192	0.015067461878061295	false		H__sapiens__1_-706152|H__sapiens__1_-711893|Co-expression
93	Co-expression	1		H__sapiens__1_-713554|H__sapiens__1_-701000|Co-expression	Noble-Diehl-2008	0.001034506217720825	0.011519748717546463	false		H__sapiens__1_-713554|H__sapiens__1_-701000|Co-expression
94	Co-expression	1		H__sapiens__1_-705861|H__sapiens__1_-707440|Co-expression	Noble-Diehl-2008|Innocenti-Brown-2011	0.003089248350537143	0.013298960402607918|0.01239226944744587	false		H__sapiens__1_-705861|H__sapiens__1_-707440|Co-expression
95	Co-expression	1		H__sapiens__1_-705861|H__sapiens__1_-711893|Co-expression	Noble-Diehl-2008	0.001571618221938472	0.01750076189637184	false		H__sapiens__1_-705861|H__sapiens__1_-711893|Co-expression
98	Co-expression	1		H__sapiens__1_-710825|H__sapiens__1_-712563|Co-expression	Noble-Diehl-2008|Innocenti-Brown-2011	0.004525435506752726	0.02365720644593239|0.018153417855501175	false		H__sapiens__1_-710825|H__sapiens__1_-712563|Co-expression
99	Co-expression	1		H__sapiens__1_-702376|H__sapiens__1_-707440|Co-expression	Noble-Diehl-2008	0.0011504140338505164	0.012810440734028816	false		H__sapiens__1_-702376|H__sapiens__1_-707440|Co-expression
102	Co-expression	1		H__sapiens__1_-705321|H__sapiens__1_-709357|Co-expression	Burington-Shaughnessy-2008	0.00540879980521003	0.0209795068949461	false		H__sapiens__1_-705321|H__sapiens__1_-709357|Co-expression
105	Co-expression	1		H__sapiens__1_-704657|H__sapiens__1_-703419|Co-expression	Burington-Shaughnessy-2008	0.0041433169655841475	0.016070986166596413	false		H__sapiens__1_-704657|H__sapiens__1_-703419|Co-expression
107	Co-expression	1		H__sapiens__1_-714203|H__sapiens__1_-714541|Co-expression	Burington-Shaughnessy-2008|Innocenti-Brown-2011	0.006796878662985082	0.026363549754023552|0.01933933049440384	false		H__sapiens__1_-714203|H__sapiens__1_-714541|Co-expression
109	Co-expression	1		H__sapiens__1_-714962|H__sapiens__1_-705321|Co-expression	Burington-Shaughnessy-2008	0.004657845770123295	0.018066726624965668	false		H__sapiens__1_-714962|H__sapiens__1_-705321|Co-expression
110	Co-expression	1		H__sapiens__1_-716678|H__sapiens__1_-709656|Co-expression	Burington-Shaughnessy-2008|Innocenti-Brown-2011	0.005136540448242279	0.01992347463965416|0.01212566439062357	false		H__sapiens__1_-716678|H__sapiens__1_-709656|Co-expression
111	Co-expression	1		H__sapiens__1_-706152|H__sapiens__1_-712005|Co-expression	Burington-Shaughnessy-2008|Innocenti-Brown-2011	0.007164319041744399	0.027788767591118813|0.009958967566490173	false		H__sapiens__1_-706152|H__sapiens__1_-712005|Co-expression
112	Co-expression	1		H__sapiens__1_-717350|H__sapiens__1_-714541|Co-expression	Burington-Shaughnessy-2008	0.008147564616323596	0.03160255402326584	false		H__sapiens__1_-717350|H__sapiens__1_-714541|Co-expression
113	Co-expression	1		H__sapiens__1_-717350|H__sapiens__1_-714203|Co-expression	Burington-Shaughnessy-2008	0.010032011986510493	0.03891189768910408	false		H__sapiens__1_-717350|H__sapiens__1_-714203|Co-expression
114	Co-expression	1		H__sapiens__1_-712005|H__sapiens__1_-707440|Co-expression	Wang-Cheung-2015|Innocenti-Brown-2011	0.001627819207646319	0.008744326420128345|0.006529864855110645	false		H__sapiens__1_-712005|H__sapiens__1_-707440|Co-expression
116	Co-expression	1		H__sapiens__1_-707444|H__sapiens__1_-709357|Co-expression	Wang-Cheung-2015	7.53244e+11	0.010199612006545067	false		H__sapiens__1_-707444|H__sapiens__1_-709357|Co-expression
117	Co-expression	1		H__sapiens__1_-711893|H__sapiens__1_-712005|Co-expression	Wang-Cheung-2015	5.28866e+11	0.007161322049796581	false		H__sapiens__1_-711893|H__sapiens__1_-712005|Co-expression
118	Co-expression	1		H__sapiens__1_-702376|H__sapiens__1_-706152|Co-expression	Wang-Cheung-2015	3.4738e+12	0.004703840706497431	false		H__sapiens__1_-702376|H__sapiens__1_-706152|Co-expression
120	Co-expression	1		H__sapiens__1_-702715|H__sapiens__1_-706395|Co-expression	Innocenti-Brown-2011	0.002478530784343962	0.009942425414919853	false		H__sapiens__1_-702715|H__sapiens__1_-706395|Co-expression
121	Co-expression	1		H__sapiens__1_-709656|H__sapiens__1_-714541|Co-expression	Innocenti-Brown-2011	0.0022136221438524674	0.00887976586818695	false		H__sapiens__1_-709656|H__sapiens__1_-714541|Co-expression
122	Co-expression	1		H__sapiens__1_-704657|H__sapiens__1_-706395|Co-expression	Innocenti-Brown-2011	0.005640786177051786	0.022627556696534157	false		H__sapiens__1_-704657|H__sapiens__1_-706395|Co-expression
123	Co-expression	1		H__sapiens__1_-704657|H__sapiens__1_-702715|Co-expression	Innocenti-Brown-2011	0.0029809355412913825	0.01195778138935566	false		H__sapiens__1_-704657|H__sapiens__1_-702715|Co-expression
124	Co-expression	1		H__sapiens__1_-714203|H__sapiens__1_-707440|Co-expression	Innocenti-Brown-2011	0.0033091154967455193	0.01327424868941307	false		H__sapiens__1_-714203|H__sapiens__1_-707440|Co-expression
125	Co-expression	1		H__sapiens__1_-714962|H__sapiens__1_-712563|Co-expression	Innocenti-Brown-2011	0.00647156683913054	0.02596016600728035	false		H__sapiens__1_-714962|H__sapiens__1_-712563|Co-expression
126	Co-expression	1		H__sapiens__1_-702401|H__sapiens__1_-702715|Co-expression	Innocenti-Brown-2011	0.00289684016193713	0.01162043958902359	false		H__sapiens__1_-702401|H__sapiens__1_-702715|Co-expression
127	Co-expression	1		H__sapiens__1_-710689|H__sapiens__1_-714541|Co-expression	Innocenti-Brown-2011	0.0042150349663219976	0.016908271238207817	false		H__sapiens__1_-710689|H__sapiens__1_-714541|Co-expression
128	Co-expression	1		H__sapiens__1_-710689|H__sapiens__1_-709656|Co-expression	Innocenti-Brown-2011	0.002711744100213093	0.010877941735088825	false		H__sapiens__1_-710689|H__sapiens__1_-709656|Co-expression
129	Co-expression	1		H__sapiens__1_-710689|H__sapiens__1_-714203|Co-expression	Innocenti-Brown-2011	0.006003827530289349	0.02408386766910553	false		H__sapiens__1_-710689|H__sapiens__1_-714203|Co-expression
130	Co-expression	1		H__sapiens__1_-711893|H__sapiens__1_-714541|Co-expression	Innocenti-Brown-2011	0.003635206173591721	0.014582335017621517	false		H__sapiens__1_-711893|H__sapiens__1_-714541|Co-expression
131	Co-expression	1		H__sapiens__1_-711893|H__sapiens__1_-709656|Co-expression	Innocenti-Brown-2011	0.0023777137467545836	0.009538006037473679	false		H__sapiens__1_-711893|H__sapiens__1_-709656|Co-expression
132	Co-expression	1		H__sapiens__1_-711893|H__sapiens__1_-714203|Co-expression	Innocenti-Brown-2011	0.003849888779229613	0.01544351689517498	false		H__sapiens__1_-711893|H__sapiens__1_-714203|Co-expression
133	Co-expression	1		H__sapiens__1_-711893|H__sapiens__1_-710689|Co-expression	Innocenti-Brown-2011	0.004096744975289662	0.01643376052379608	false		H__sapiens__1_-711893|H__sapiens__1_-710689|Co-expression
134	Co-expression	1		H__sapiens__1_-716678|H__sapiens__1_-711893|Co-expression	Innocenti-Brown-2011	0.003832787062201156	0.01537491474300623	false		H__sapiens__1_-716678|H__sapiens__1_-711893|Co-expression
136	Co-expression	1		H__sapiens__1_-713554|H__sapiens__1_-739672|Co-expression	Innocenti-Brown-2011	0.007133568893469198	0.028615733608603477	false		H__sapiens__1_-713554|H__sapiens__1_-739672|Co-expression
137	Co-expression	1		H__sapiens__1_-705861|H__sapiens__1_-714541|Co-expression	Innocenti-Brown-2011	0.0036355432813302167	0.014583687297999859	false		H__sapiens__1_-705861|H__sapiens__1_-714541|Co-expression
138	Co-expression	1		H__sapiens__1_-705861|H__sapiens__1_-712005|Co-expression	Innocenti-Brown-2011	0.0016009607522181337	0.006422124337404966	false		H__sapiens__1_-705861|H__sapiens__1_-712005|Co-expression
139	Co-expression	1		H__sapiens__1_-705861|H__sapiens__1_-714203|Co-expression	Innocenti-Brown-2011	0.004599962784096732	0.01845237798988819	false		H__sapiens__1_-705861|H__sapiens__1_-714203|Co-expression
140	Co-expression	1		H__sapiens__1_-705861|H__sapiens__1_-710689|Co-expression	Innocenti-Brown-2011	0.003961006176272223	0.015889255329966545	false		H__sapiens__1_-705861|H__sapiens__1_-710689|Co-expression
141	Co-expression	1		H__sapiens__1_-702376|H__sapiens__1_-714541|Co-expression	Innocenti-Brown-2011	0.005145179759497358	0.02063947170972824	false		H__sapiens__1_-702376|H__sapiens__1_-714541|Co-expression
142	Co-expression	1		H__sapiens__1_-702376|H__sapiens__1_-714203|Co-expression	Innocenti-Brown-2011	0.006329528397291932	0.025390390306711197	false		H__sapiens__1_-702376|H__sapiens__1_-714203|Co-expression
143	Co-expression	1		H__sapiens__1_-702376|H__sapiens__1_-711893|Co-expression	Innocenti-Brown-2011	0.005534491835215447	0.022201165556907654	false		H__sapiens__1_-702376|H__sapiens__1_-711893|Co-expression
144	Co-localization	1		H__sapiens__1_-707440|H__sapiens__1_-713369|Co-localization	Johnson-Shoemaker-2003	0.0013029315017397452	0.009298144839704037	false		H__sapiens__1_-707440|H__sapiens__1_-713369|Co-localization
145	Co-localization	1		H__sapiens__1_-707440|H__sapiens__1_-709656|Co-localization	Johnson-Shoemaker-2003	8.85156e+11	0.00631676334887743	false		H__sapiens__1_-707440|H__sapiens__1_-709656|Co-localization
148	Genetic Interactions	1		H__sapiens__1_-711988|H__sapiens__1_-714954|Genetic Interactions	Lin-Smith-2010	2.42402e+10	6.93612e+11	false		H__sapiens__1_-711988|H__sapiens__1_-714954|Genetic Interactions
149	Genetic Interactions	1		H__sapiens__1_-711988|H__sapiens__1_-706395|Genetic Interactions	Lin-Smith-2010	4.44145e+10	0.001270880689844489	false		H__sapiens__1_-711988|H__sapiens__1_-706395|Genetic Interactions
151	Genetic Interactions	1		H__sapiens__1_-706720|H__sapiens__1_-702715|Genetic Interactions	Lin-Smith-2010	2.46025e+10	7.03978e+11	false		H__sapiens__1_-706720|H__sapiens__1_-702715|Genetic Interactions
152	Genetic Interactions	1		H__sapiens__1_-706720|H__sapiens__1_-709357|Genetic Interactions	Lin-Smith-2010	2.59832e+11	7.43487e+10	false		H__sapiens__1_-706720|H__sapiens__1_-709357|Genetic Interactions
153	Genetic Interactions	1		H__sapiens__1_-703419|H__sapiens__1_-709357|Genetic Interactions	Lin-Smith-2010	3.16417e+10	9.054e+11	false		H__sapiens__1_-703419|H__sapiens__1_-709357|Genetic Interactions
155	Genetic Interactions	1		H__sapiens__1_-711227|H__sapiens__1_-714954|Genetic Interactions	Lin-Smith-2010	3.88959e+10	0.0011129716876894236	false		H__sapiens__1_-711227|H__sapiens__1_-714954|Genetic Interactions
156	Genetic Interactions	1		H__sapiens__1_-707440|H__sapiens__1_-702715|Genetic Interactions	Lin-Smith-2010	5.02417e+10	0.0014376217732205987	false		H__sapiens__1_-707440|H__sapiens__1_-702715|Genetic Interactions
157	Genetic Interactions	1		H__sapiens__1_-704657|H__sapiens__1_-714954|Genetic Interactions	Lin-Smith-2010	1.21819e+11	3.48574e+12	false		H__sapiens__1_-704657|H__sapiens__1_-714954|Genetic Interactions
158	Genetic Interactions	1		H__sapiens__1_-704657|H__sapiens__1_-714541|Genetic Interactions	Lin-Smith-2010	3.43168e+11	9.81946e+11	false		H__sapiens__1_-704657|H__sapiens__1_-714541|Genetic Interactions
159	Genetic Interactions	1		H__sapiens__1_-714203|H__sapiens__1_-709656|Genetic Interactions	Lin-Smith-2010	4.23627e+10	0.0012121699983254075	false		H__sapiens__1_-714203|H__sapiens__1_-709656|Genetic Interactions
160	Genetic Interactions	1		H__sapiens__1_-714962|H__sapiens__1_-703419|Genetic Interactions	Lin-Smith-2010	8.90954e+10	0.0025493872817605734	false		H__sapiens__1_-714962|H__sapiens__1_-703419|Genetic Interactions
161	Genetic Interactions	1		H__sapiens__1_-702401|H__sapiens__1_-703419|Genetic Interactions	Lin-Smith-2010	1.96382e+10	5.61928e+11	false		H__sapiens__1_-702401|H__sapiens__1_-703419|Genetic Interactions
162	Genetic Interactions	1		H__sapiens__1_-702401|H__sapiens__1_-709656|Genetic Interactions	Lin-Smith-2010	1.17236e+10	3.35462e+12	false		H__sapiens__1_-702401|H__sapiens__1_-709656|Genetic Interactions
163	Genetic Interactions	1		H__sapiens__1_-710689|H__sapiens__1_-702715|Genetic Interactions	Lin-Smith-2010	4.14272e+10	0.0011854016920551658	false		H__sapiens__1_-710689|H__sapiens__1_-702715|Genetic Interactions
164	Genetic Interactions	1		H__sapiens__1_-711893|H__sapiens__1_-714954|Genetic Interactions	Lin-Smith-2010	3.94462e+10	0.0011287183733657002	false		H__sapiens__1_-711893|H__sapiens__1_-714954|Genetic Interactions
165	Genetic Interactions	1		H__sapiens__1_-711893|H__sapiens__1_-702715|Genetic Interactions	Lin-Smith-2010	6.47003e+10	0.0018513418035581708	false		H__sapiens__1_-711893|H__sapiens__1_-702715|Genetic Interactions
166	Genetic Interactions	1		H__sapiens__1_-711893|H__sapiens__1_-702401|Genetic Interactions	Lin-Smith-2010	4.24093e+11	0.0012135048164054751	false		H__sapiens__1_-711893|H__sapiens__1_-702401|Genetic Interactions
167	Genetic Interactions	1		H__sapiens__1_-716678|H__sapiens__1_-702715|Genetic Interactions	Lin-Smith-2010	1.68385e+11	4.8182e+11	false		H__sapiens__1_-716678|H__sapiens__1_-702715|Genetic Interactions
169	Genetic Interactions	1		H__sapiens__1_-715638|H__sapiens__1_-714954|Genetic Interactions	Lin-Smith-2010	1.43727e+11	4.11262e+12	false		H__sapiens__1_-715638|H__sapiens__1_-714954|Genetic Interactions
170	Genetic Interactions	1		H__sapiens__1_-715638|H__sapiens__1_-704657|Genetic Interactions	Lin-Smith-2010	1.59896e+11	4.57527e+11	false		H__sapiens__1_-715638|H__sapiens__1_-704657|Genetic Interactions
171	Genetic Interactions	1		H__sapiens__1_-715638|H__sapiens__1_-714962|Genetic Interactions	Lin-Smith-2010	7.01051e+10	0.002005994785577059	false		H__sapiens__1_-715638|H__sapiens__1_-714962|Genetic Interactions
172	Genetic Interactions	1		H__sapiens__1_-715638|H__sapiens__1_-716678|Genetic Interactions	Lin-Smith-2010	1.34749e+11	3.85572e+12	false		H__sapiens__1_-715638|H__sapiens__1_-716678|Genetic Interactions
173	Genetic Interactions	1		H__sapiens__1_-706152|H__sapiens__1_-706720|Genetic Interactions	Lin-Smith-2010	1.296e+11	3.70838e+11	false		H__sapiens__1_-706152|H__sapiens__1_-706720|Genetic Interactions
174	Genetic Interactions	1		H__sapiens__1_-706152|H__sapiens__1_-709656|Genetic Interactions	Lin-Smith-2010	9.42178e+09	2.69596e+11	false		H__sapiens__1_-706152|H__sapiens__1_-709656|Genetic Interactions
175	Genetic Interactions	1		H__sapiens__1_-706152|H__sapiens__1_-704657|Genetic Interactions	Lin-Smith-2010	1.05255e+11	3.01177e+12	false		H__sapiens__1_-706152|H__sapiens__1_-704657|Genetic Interactions
176	Genetic Interactions	1		H__sapiens__1_-706152|H__sapiens__1_-710689|Genetic Interactions	Lin-Smith-2010	2.18228e+11	6.2444e+10	false		H__sapiens__1_-706152|H__sapiens__1_-710689|Genetic Interactions
177	Genetic Interactions	1		H__sapiens__1_-706152|H__sapiens__1_-716678|Genetic Interactions	Lin-Smith-2010	8.87012e+09	2.53811e+11	false		H__sapiens__1_-706152|H__sapiens__1_-716678|Genetic Interactions
178	Genetic Interactions	1		H__sapiens__1_-706152|H__sapiens__1_-715638|Genetic Interactions	Lin-Smith-2010	1.24184e+11	3.55341e+11	false		H__sapiens__1_-706152|H__sapiens__1_-715638|Genetic Interactions
179	Genetic Interactions	1		H__sapiens__1_-717350|H__sapiens__1_-711893|Genetic Interactions	Lin-Smith-2010	2.01568e+12	0.005767681170254946	false		H__sapiens__1_-717350|H__sapiens__1_-711893|Genetic Interactions
180	Genetic Interactions	1		H__sapiens__1_-710825|H__sapiens__1_-709357|Genetic Interactions	Lin-Smith-2010	1.69971e+12	0.00486358255147934	false		H__sapiens__1_-710825|H__sapiens__1_-709357|Genetic Interactions
181	Shared protein domains	1		H__sapiens__1_-709656|H__sapiens__1_-714541|Shared protein domains	PFAM	8.19215e+11	0.01847202330827713	false		H__sapiens__1_-709656|H__sapiens__1_-714541|Shared protein domains
183	Shared protein domains	1		H__sapiens__1_-709677|H__sapiens__1_-712563|Shared protein domains	PFAM	0.02217448341832193	0.5	false		H__sapiens__1_-709677|H__sapiens__1_-712563|Shared protein domains
185	Shared protein domains	1		H__sapiens__1_-741810|H__sapiens__1_-711988|Shared protein domains	PFAM	0.017719259219050838	0.3995416462421417	false		H__sapiens__1_-741810|H__sapiens__1_-711988|Shared protein domains
187	Shared protein domains	1		H__sapiens__1_-714656|H__sapiens__1_-712563|Shared protein domains	PFAM	0.02217448341832193	0.5	false		H__sapiens__1_-714656|H__sapiens__1_-712563|Shared protein domains
188	Shared protein domains	1		H__sapiens__1_-714656|H__sapiens__1_-709677|Shared protein domains	PFAM	0.02217448341832193	0.5	false		H__sapiens__1_-714656|H__sapiens__1_-709677|Shared protein domains
190	Shared protein domains	1		H__sapiens__1_-747613|H__sapiens__1_-711988|Shared protein domains	PFAM	0.012133428482780357	0.2735898792743683	false		H__sapiens__1_-747613|H__sapiens__1_-711988|Shared protein domains
191	Shared protein domains	1		H__sapiens__1_-747613|H__sapiens__1_-741810|Shared protein domains	PFAM	0.012133428482780357	0.2735898792743683	false		H__sapiens__1_-747613|H__sapiens__1_-741810|Shared protein domains
192	Shared protein domains	1		H__sapiens__1_-707444|H__sapiens__1_-707440|Shared protein domains	PFAM	0.02217448341832193	0.5	false		H__sapiens__1_-707444|H__sapiens__1_-707440|Shared protein domains
193	Shared protein domains	1		H__sapiens__1_-701000|H__sapiens__1_-707440|Shared protein domains	PFAM	0.02217448341832193	0.5	false		H__sapiens__1_-701000|H__sapiens__1_-707440|Shared protein domains
194	Shared protein domains	1		H__sapiens__1_-701000|H__sapiens__1_-707444|Shared protein domains	PFAM	0.02217448341832193	0.5	false		H__sapiens__1_-701000|H__sapiens__1_-707444|Shared protein domains
195	Shared protein domains	1		H__sapiens__1_-704657|H__sapiens__1_-705321|Shared protein domains	PFAM	0.003895076560656241	0.0878278985619545	false		H__sapiens__1_-704657|H__sapiens__1_-705321|Shared protein domains
196	Shared protein domains	1		H__sapiens__1_-710689|H__sapiens__1_-706720|Shared protein domains	PFAM	3.39949e+12	0.007665324956178665	false		H__sapiens__1_-710689|H__sapiens__1_-706720|Shared protein domains
197	Shared protein domains	1		H__sapiens__1_-715638|H__sapiens__1_-711988|Shared protein domains	PFAM	0.009027512223887375	0.20355631411075592	false		H__sapiens__1_-715638|H__sapiens__1_-711988|Shared protein domains
198	Shared protein domains	1		H__sapiens__1_-715638|H__sapiens__1_-741810|Shared protein domains	PFAM	0.009027512223887375	0.20355631411075592	false		H__sapiens__1_-715638|H__sapiens__1_-741810|Shared protein domains
199	Shared protein domains	1		H__sapiens__1_-715638|H__sapiens__1_-747613|Shared protein domains	PFAM	0.0061816719342681495	0.13938705623149872	false		H__sapiens__1_-715638|H__sapiens__1_-747613|Shared protein domains
200	Shared protein domains	1		H__sapiens__1_-713554|H__sapiens__1_-739672|Shared protein domains	PFAM	0.005543620854580483	0.125	false		H__sapiens__1_-713554|H__sapiens__1_-739672|Shared protein domains
