# Supplementary material for: High-Throughput Sequencing to Detect Novel Likely Gene-Disrupting Variants in Pathogenesis of Sporadic Brain Arteriovenous Malformations
Source: Front Genet. 2020 Feb 28;11:146. doi: 10.3389/fgene.2020.00146 (PMC7059193; doi:10.3389/fgene.2020.00146)
Supplement: Supplementary Table 1 — The table lists the nodes represented in Figure 2A. For each node are reported the node IDs in the different databases (Ensembl, Entrez, RefSeq. UniProt). Node type refers to the origin of the node within the network: query nodes were given as input while result nodes were inferred by the analysis. [file DataSheet_3.zip › Table 3.xlsx]

## Sheet: Foglio1
SUID	data type	highlight	interaction	name	networks	normalized max weight	raw weights	selected	shared interaction	shared name
1714	Co-expression	1		H__sapiens__6_-707440|H__sapiens__6_-713369|Co-expression	Mallon-McKay-2013	0.0010588480866760746	0.013682952150702477	false		H__sapiens__6_-707440|H__sapiens__6_-713369|Co-expression
1717	Co-expression	1		H__sapiens__6_-706206|H__sapiens__6_-709677|Co-expression	Mallon-McKay-2013	3.5279e+11	0.004558918997645378	false		H__sapiens__6_-706206|H__sapiens__6_-709677|Co-expression
1719	Co-expression	1		H__sapiens__6_-706206|H__sapiens__6_-703540|Co-expression	Mallon-McKay-2013|Noble-Diehl-2008	9.1429e+11	0.006849674042314291|0.011356492526829243	false		H__sapiens__6_-706206|H__sapiens__6_-703540|Co-expression
1721	Co-expression	1		H__sapiens__6_-706398|H__sapiens__6_-707440|Co-expression	Mallon-McKay-2013	8.57793e+11	0.011084817349910736	false		H__sapiens__6_-706398|H__sapiens__6_-707440|Co-expression
1723	Co-expression	1		H__sapiens__6_-705358|H__sapiens__6_-703540|Co-expression	Mallon-McKay-2013|Roth-Zlotnik-2006	0.0019976708221226052	0.011787783354520798|0.011316733434796333	false		H__sapiens__6_-705358|H__sapiens__6_-703540|Co-expression
1726	Co-expression	1		H__sapiens__6_-703016|H__sapiens__6_-706720|Co-expression	Mallon-McKay-2013	7.5611e+10	0.009770828299224377	false		H__sapiens__6_-703016|H__sapiens__6_-706720|Co-expression
1729	Co-expression	1		H__sapiens__6_-712563|H__sapiens__6_-754842|Co-expression	Noble-Diehl-2008	7.30672e+11	0.00907575897872448	false		H__sapiens__6_-712563|H__sapiens__6_-754842|Co-expression
1732	Co-expression	1		H__sapiens__6_-701642|H__sapiens__6_-705321|Co-expression	Noble-Diehl-2008	4.07705e+11	0.005064144264906645	false		H__sapiens__6_-701642|H__sapiens__6_-705321|Co-expression
1733	Co-expression	1		H__sapiens__6_-701642|H__sapiens__6_-706720|Co-expression	Roth-Zlotnik-2006	0.004586318145903506	0.025981327518820763	false		H__sapiens__6_-701642|H__sapiens__6_-706720|Co-expression
1736	Co-expression	1		H__sapiens__6_-708058|H__sapiens__6_-710580|Co-expression	Roth-Zlotnik-2006	6.37884e+11	0.003613592591136694	false		H__sapiens__6_-708058|H__sapiens__6_-710580|Co-expression
1738	Co-expression	1		H__sapiens__6_-701000|H__sapiens__6_-701642|Co-expression	Roth-Zlotnik-2006	0.0017113385248864186	0.009694671258330345	false		H__sapiens__6_-701000|H__sapiens__6_-701642|Co-expression
1740	Co-expression	1		H__sapiens__6_-712026|H__sapiens__6_-707440|Co-expression	Roth-Zlotnik-2006	0.001794968041289162	0.010168429464101791	false		H__sapiens__6_-712026|H__sapiens__6_-707440|Co-expression
1742	Co-expression	1		H__sapiens__6_-708084|H__sapiens__6_-710580|Co-expression	Roth-Zlotnik-2006	0.0012451427776645114	0.00705368909984827	false		H__sapiens__6_-708084|H__sapiens__6_-710580|Co-expression
1743	Co-expression	1		H__sapiens__6_-705358|H__sapiens__6_-706206|Co-expression	Roth-Zlotnik-2006	0.0019326483116919762	0.010948383249342442	false		H__sapiens__6_-705358|H__sapiens__6_-706206|Co-expression
1745	Co-expression	1		H__sapiens__6_-752283|H__sapiens__6_-707440|Co-expression	Roth-Zlotnik-2006	0.0017202271633672088	0.00974502507597208	false		H__sapiens__6_-752283|H__sapiens__6_-707440|Co-expression
1746	Co-localization	1		H__sapiens__6_-707440|H__sapiens__6_-713369|Co-localization	Johnson-Shoemaker-2003	5.21639e+11	0.009298144839704037	false		H__sapiens__6_-707440|H__sapiens__6_-713369|Co-localization
1747	Co-localization	1		H__sapiens__6_-712026|H__sapiens__6_-713369|Co-localization	Johnson-Shoemaker-2003	8.77082e+11	0.01563386619091034	false		H__sapiens__6_-712026|H__sapiens__6_-713369|Co-localization
1748	Co-localization	1		H__sapiens__6_-712026|H__sapiens__6_-707440|Co-localization	Johnson-Shoemaker-2003	3.53058e+12	0.006293206475675106	false		H__sapiens__6_-712026|H__sapiens__6_-707440|Co-localization
1750	Genetic Interactions	1		H__sapiens__6_-706720|H__sapiens__6_-702715|Genetic Interactions	Lin-Smith-2010	2.3783e+09	7.03978e+11	false		H__sapiens__6_-706720|H__sapiens__6_-702715|Genetic Interactions
1753	Genetic Interactions	1		H__sapiens__6_-711988|H__sapiens__6_-714954|Genetic Interactions	Lin-Smith-2010	2.34328e+09	6.93612e+11	false		H__sapiens__6_-711988|H__sapiens__6_-714954|Genetic Interactions
1754	Genetic Interactions	1		H__sapiens__6_-707440|H__sapiens__6_-702715|Genetic Interactions	Lin-Smith-2010	4.85682e+09	0.0014376217732205987	false		H__sapiens__6_-707440|H__sapiens__6_-702715|Genetic Interactions
1756	Genetic Interactions	1		H__sapiens__6_-702966|H__sapiens__6_-714954|Genetic Interactions	Lin-Smith-2010	1.16895e+09	3.46009e+11	false		H__sapiens__6_-702966|H__sapiens__6_-714954|Genetic Interactions
1758	Genetic Interactions	1		H__sapiens__6_-702966|H__sapiens__6_-710997|Genetic Interactions	Lin-Smith-2010	2.92304e+10	8.65222e+11	false		H__sapiens__6_-702966|H__sapiens__6_-710997|Genetic Interactions
1759	Genetic Interactions	1		H__sapiens__6_-703540|H__sapiens__6_-702966|Genetic Interactions	Lin-Smith-2010	3.26819e+09	9.67386e+11	false		H__sapiens__6_-703540|H__sapiens__6_-702966|Genetic Interactions
1761	Genetic Interactions	1		H__sapiens__6_-705301|H__sapiens__6_-707440|Genetic Interactions	Lin-Smith-2010	8.32601e+09	0.0024645053781569004	false		H__sapiens__6_-705301|H__sapiens__6_-707440|Genetic Interactions
1763	Genetic Interactions	1		H__sapiens__6_-704342|H__sapiens__6_-701642|Genetic Interactions	Lin-Smith-2010	1.18554e+10	3.50919e+11	false		H__sapiens__6_-704342|H__sapiens__6_-701642|Genetic Interactions
1764	Genetic Interactions	1		H__sapiens__6_-704342|H__sapiens__6_-702966|Genetic Interactions	Lin-Smith-2010	1.2974e+09	3.84032e+10	false		H__sapiens__6_-704342|H__sapiens__6_-702966|Genetic Interactions
1766	Genetic Interactions	1		H__sapiens__6_-704342|H__sapiens__6_-708836|Genetic Interactions	Lin-Smith-2010	1.57775e+10	4.67014e+11	false		H__sapiens__6_-704342|H__sapiens__6_-708836|Genetic Interactions
1767	Genetic Interactions	1		H__sapiens__6_-712026|H__sapiens__6_-714954|Genetic Interactions	Lin-Smith-2010	1.07446e+09	3.18041e+12	false		H__sapiens__6_-712026|H__sapiens__6_-714954|Genetic Interactions
1768	Genetic Interactions	1		H__sapiens__6_-712026|H__sapiens__6_-711988|Genetic Interactions	Lin-Smith-2010	2.37853e+10	7.04047e+11	false		H__sapiens__6_-712026|H__sapiens__6_-711988|Genetic Interactions
1769	Genetic Interactions	1		H__sapiens__6_-712026|H__sapiens__6_-701642|Genetic Interactions	Lin-Smith-2010	1.08423e+10	3.20932e+12	false		H__sapiens__6_-712026|H__sapiens__6_-701642|Genetic Interactions
1771	Genetic Interactions	1		H__sapiens__6_-712026|H__sapiens__6_-701408|Genetic Interactions	Lin-Smith-2010	3.80033e+10	0.001124901114962995	false		H__sapiens__6_-712026|H__sapiens__6_-701408|Genetic Interactions
1772	Genetic Interactions	1		H__sapiens__6_-708084|H__sapiens__6_-701642|Genetic Interactions	Lin-Smith-2010	3.26339e+09	9.65966e+11	false		H__sapiens__6_-708084|H__sapiens__6_-701642|Genetic Interactions
1773	Genetic Interactions	1		H__sapiens__6_-708084|H__sapiens__6_-712026|Genetic Interactions	Lin-Smith-2010	3.28265e+09	9.71665e+09	false		H__sapiens__6_-708084|H__sapiens__6_-712026|Genetic Interactions
1774	Genetic Interactions	1		H__sapiens__6_-706206|H__sapiens__6_-709677|Genetic Interactions	Lin-Smith-2010	5.00529e+09	0.0014815694885328412	false		H__sapiens__6_-706206|H__sapiens__6_-709677|Genetic Interactions
1775	Genetic Interactions	1		H__sapiens__6_-705358|H__sapiens__6_-714954|Genetic Interactions	Lin-Smith-2010	1.07254e+10	3.17473e+12	false		H__sapiens__6_-705358|H__sapiens__6_-714954|Genetic Interactions
1776	Genetic Interactions	1		H__sapiens__6_-705358|H__sapiens__6_-710997|Genetic Interactions	Lin-Smith-2010	2.68198e+10	7.93867e+11	false		H__sapiens__6_-705358|H__sapiens__6_-710997|Genetic Interactions
1777	Genetic Interactions	1		H__sapiens__6_-705358|H__sapiens__6_-708836|Genetic Interactions	Lin-Smith-2010	1.44035e+10	4.26344e+12	false		H__sapiens__6_-705358|H__sapiens__6_-708836|Genetic Interactions
1778	Genetic Interactions	1		H__sapiens__6_-705358|H__sapiens__6_-712026|Genetic Interactions	Lin-Smith-2010	1.08868e+10	3.2225e+11	false		H__sapiens__6_-705358|H__sapiens__6_-712026|Genetic Interactions
1779	Genetic Interactions	1		H__sapiens__6_-705358|H__sapiens__6_-708084|Genetic Interactions	Lin-Smith-2010	3.27679e+10	9.69932e+11	false		H__sapiens__6_-705358|H__sapiens__6_-708084|Genetic Interactions
1781	Genetic Interactions	1		H__sapiens__6_-702766|H__sapiens__6_-702715|Genetic Interactions	Lin-Smith-2010	2.02311e+10	5.98841e+11	false		H__sapiens__6_-702766|H__sapiens__6_-702715|Genetic Interactions
1782	Genetic Interactions	1		H__sapiens__6_-702766|H__sapiens__6_-702966|Genetic Interactions	Lin-Smith-2010	1.3621e+10	4.03181e+12	false		H__sapiens__6_-702766|H__sapiens__6_-702966|Genetic Interactions
1783	Genetic Interactions	1		H__sapiens__6_-702766|H__sapiens__6_-703540|Genetic Interactions	Lin-Smith-2010	3.4485e+10	0.0010207581799477339	false		H__sapiens__6_-702766|H__sapiens__6_-703540|Genetic Interactions
1784	Genetic Interactions	1		H__sapiens__6_-702766|H__sapiens__6_-712026|Genetic Interactions	Lin-Smith-2010	1.252e+10	3.70592e+12	false		H__sapiens__6_-702766|H__sapiens__6_-712026|Genetic Interactions
1785	Genetic Interactions	1		H__sapiens__6_-702766|H__sapiens__6_-706206|Genetic Interactions	Lin-Smith-2010	1.38959e+10	4.11319e+11	false		H__sapiens__6_-702766|H__sapiens__6_-706206|Genetic Interactions
1786	Genetic Interactions	1		H__sapiens__6_-703016|H__sapiens__6_-701642|Genetic Interactions	Lin-Smith-2010	2.7096e+09	8.02044e+10	false		H__sapiens__6_-703016|H__sapiens__6_-701642|Genetic Interactions
1787	Genetic Interactions	1		H__sapiens__6_-752283|H__sapiens__6_-714954|Genetic Interactions	Lin-Smith-2010	3.45925e+10	0.001023939810693264	false		H__sapiens__6_-752283|H__sapiens__6_-714954|Genetic Interactions
1788	Genetic Interactions	1		H__sapiens__6_-752283|H__sapiens__6_-701642|Genetic Interactions	Lin-Smith-2010	3.49069e+08	0.0010332480305805802	false		H__sapiens__6_-752283|H__sapiens__6_-701642|Genetic Interactions
1789	Genetic Interactions	1		H__sapiens__6_-752283|H__sapiens__6_-702966|Genetic Interactions	Lin-Smith-2010	3.82007e+09	0.001130743883550167	false		H__sapiens__6_-752283|H__sapiens__6_-702966|Genetic Interactions
1790	Pathway	1		H__sapiens__6_-708836|H__sapiens__6_-702966|Pathway	Wu-Stein-2010	0.013980685428342509	0.025723570957779884	false		H__sapiens__6_-708836|H__sapiens__6_-702966|Pathway
1791	Pathway	1		H__sapiens__6_-708836|H__sapiens__6_-710580|Pathway	Wu-Stein-2010	0.02696247258101791	0.0496092326939106	false		H__sapiens__6_-708836|H__sapiens__6_-710580|Pathway
1792	Pathway	1		H__sapiens__6_-701408|H__sapiens__6_-701642|Pathway	Wu-Stein-2010	0.12472281610095998	0.229482039809227	false		H__sapiens__6_-701408|H__sapiens__6_-701642|Pathway
1794	Pathway	1		H__sapiens__6_-702435|H__sapiens__6_-702966|Pathway	Wu-Stein-2010	0.07591076180924215	0.1396709680557251	false		H__sapiens__6_-702435|H__sapiens__6_-702966|Pathway
1795	Pathway	1		H__sapiens__6_-703540|H__sapiens__6_-701642|Pathway	Wu-Stein-2010	0.03959154858248177	0.0728459283709526	false		H__sapiens__6_-703540|H__sapiens__6_-701642|Pathway
1796	Pathway	1		H__sapiens__6_-703540|H__sapiens__6_-702966|Pathway	Wu-Stein-2010	0.01201375721475521	0.022104548290371895	false		H__sapiens__6_-703540|H__sapiens__6_-702966|Pathway
1797	Pathway	1		H__sapiens__6_-703540|H__sapiens__6_-701408|Pathway	Wu-Stein-2010	0.02211188159417435	0.04068445414304733	false		H__sapiens__6_-703540|H__sapiens__6_-701408|Pathway
1798	Pathway	1		H__sapiens__6_-703540|H__sapiens__6_-702435|Pathway	Wu-Stein-2010	0.044351334500480274	0.08160363137722015	false		H__sapiens__6_-703540|H__sapiens__6_-702435|Pathway
1799	Pathway	1		H__sapiens__6_-708058|H__sapiens__6_-702966|Pathway	Wu-Stein-2010	0.014882442385461107	0.0273827463388443	false		H__sapiens__6_-708058|H__sapiens__6_-702966|Pathway
1800	Pathway	1		H__sapiens__6_-708058|H__sapiens__6_-710580|Pathway	Wu-Stein-2010	0.028701556989562952	0.052809037268161774	false		H__sapiens__6_-708058|H__sapiens__6_-710580|Pathway
1801	Pathway	1		H__sapiens__6_-708058|H__sapiens__6_-708836|Pathway	Wu-Stein-2010	0.01011875692538595	0.018617868423461914	false		H__sapiens__6_-708058|H__sapiens__6_-708836|Pathway
1802	Pathway	1		H__sapiens__6_-705301|H__sapiens__6_-702966|Pathway	Wu-Stein-2010	0.012397924874520147	0.022811392322182655	false		H__sapiens__6_-705301|H__sapiens__6_-702966|Pathway
1803	Pathway	1		H__sapiens__6_-705301|H__sapiens__6_-710580|Pathway	Wu-Stein-2010	0.023910038193595964	0.04399294778704643	false		H__sapiens__6_-705301|H__sapiens__6_-710580|Pathway
1804	Pathway	1		H__sapiens__6_-705301|H__sapiens__6_-708836|Pathway	Wu-Stein-2010	0.008429503035957943	0.015509748831391335	false		H__sapiens__6_-705301|H__sapiens__6_-708836|Pathway
1805	Pathway	1		H__sapiens__6_-705301|H__sapiens__6_-703540|Pathway	Wu-Stein-2010	0.007243565431490383	0.013327699154615402	false		H__sapiens__6_-705301|H__sapiens__6_-703540|Pathway
1806	Pathway	1		H__sapiens__6_-704342|H__sapiens__6_-701642|Pathway	Wu-Stein-2010	0.02584512014689064	0.047553375363349915	false		H__sapiens__6_-704342|H__sapiens__6_-701642|Pathway
1807	Pathway	1		H__sapiens__6_-704342|H__sapiens__6_-702966|Pathway	Wu-Stein-2010	0.007842507052585072	0.014429713599383831	false		H__sapiens__6_-704342|H__sapiens__6_-702966|Pathway
1808	Pathway	1		H__sapiens__6_-704342|H__sapiens__6_-710580|Pathway	Wu-Stein-2010	0.015124679671615971	0.02782844752073288	false		H__sapiens__6_-704342|H__sapiens__6_-710580|Pathway
1809	Pathway	1		H__sapiens__6_-704342|H__sapiens__6_-701408|Pathway	Wu-Stein-2010	0.01443450020539436	0.026558561250567436	false		H__sapiens__6_-704342|H__sapiens__6_-701408|Pathway
1810	Pathway	1		H__sapiens__6_-704342|H__sapiens__6_-703540|Pathway	Wu-Stein-2010	0.004582033816355682	0.00843065045773983	false		H__sapiens__6_-704342|H__sapiens__6_-703540|Pathway
1811	Pathway	1		H__sapiens__6_-712026|H__sapiens__6_-701642|Pathway	Wu-Stein-2010	0.022017387550426055	0.04051059111952782	false		H__sapiens__6_-712026|H__sapiens__6_-701642|Pathway
1812	Pathway	1		H__sapiens__6_-712026|H__sapiens__6_-702966|Pathway	Wu-Stein-2010	0.006681010931535877	0.012292634695768356	false		H__sapiens__6_-712026|H__sapiens__6_-702966|Pathway
1813	Pathway	1		H__sapiens__6_-712026|H__sapiens__6_-710580|Pathway	Wu-Stein-2010	0.012884675192050101	0.023706981912255287	false		H__sapiens__6_-712026|H__sapiens__6_-710580|Pathway
1814	Pathway	1		H__sapiens__6_-712026|H__sapiens__6_-708836|Pathway	Wu-Stein-2010	0.004542502360404994	0.008357915095984936	false		H__sapiens__6_-712026|H__sapiens__6_-708836|Pathway
1815	Pathway	1		H__sapiens__6_-712026|H__sapiens__6_-701408|Pathway	Wu-Stein-2010	0.012296712928066597	0.022625168785452843	false		H__sapiens__6_-712026|H__sapiens__6_-701408|Pathway
1816	Pathway	1		H__sapiens__6_-712026|H__sapiens__6_-702435|Pathway	Wu-Stein-2010	0.024664370796094633	0.04538087174296379	false		H__sapiens__6_-712026|H__sapiens__6_-702435|Pathway
1817	Pathway	1		H__sapiens__6_-712026|H__sapiens__6_-703540|Pathway	Wu-Stein-2010	0.0039034226373083633	0.007182049099355936	false		H__sapiens__6_-712026|H__sapiens__6_-703540|Pathway
1818	Pathway	1		H__sapiens__6_-712026|H__sapiens__6_-704342|Pathway	Wu-Stein-2010	0.0025481303095795434	0.004688397515565157	false		H__sapiens__6_-712026|H__sapiens__6_-704342|Pathway
1819	Pathway	1		H__sapiens__6_-708084|H__sapiens__6_-702966|Pathway	Wu-Stein-2010	0.013004209519616124	0.02392691746354103	false		H__sapiens__6_-708084|H__sapiens__6_-702966|Pathway
1820	Pathway	1		H__sapiens__6_-708084|H__sapiens__6_-710580|Pathway	Wu-Stein-2010	0.02507928733722927	0.04614429175853729	false		H__sapiens__6_-708084|H__sapiens__6_-710580|Pathway
1821	Pathway	1		H__sapiens__6_-708084|H__sapiens__6_-705301|Pathway	Wu-Stein-2010	0.007840747095705463	0.014426475390791893	false		H__sapiens__6_-708084|H__sapiens__6_-705301|Pathway
1822	Pathway	1		H__sapiens__6_-708084|H__sapiens__6_-712026|Pathway	Wu-Stein-2010	0.004225232802737687	0.00777415931224823	false		H__sapiens__6_-708084|H__sapiens__6_-712026|Pathway
1823	Pathway	1		H__sapiens__6_-706206|H__sapiens__6_-702966|Pathway	Wu-Stein-2010	0.012397924874520147	0.022811392322182655	false		H__sapiens__6_-706206|H__sapiens__6_-702966|Pathway
1824	Pathway	1		H__sapiens__6_-706206|H__sapiens__6_-710580|Pathway	Wu-Stein-2010	0.023910038193595964	0.04399294778704643	false		H__sapiens__6_-706206|H__sapiens__6_-710580|Pathway
1825	Pathway	1		H__sapiens__6_-706206|H__sapiens__6_-708836|Pathway	Wu-Stein-2010	0.008429503035957943	0.015509748831391335	false		H__sapiens__6_-706206|H__sapiens__6_-708836|Pathway
1826	Pathway	1		H__sapiens__6_-706206|H__sapiens__6_-703540|Pathway	Wu-Stein-2010	0.007243565431490383	0.013327699154615402	false		H__sapiens__6_-706206|H__sapiens__6_-703540|Pathway
1827	Pathway	1		H__sapiens__6_-706206|H__sapiens__6_-705301|Pathway	Wu-Stein-2010	0.007475194383942967	0.013753881677985191	false		H__sapiens__6_-706206|H__sapiens__6_-705301|Pathway
1828	Pathway	1		H__sapiens__6_-706206|H__sapiens__6_-708084|Pathway	Wu-Stein-2010	0.007840747095705463	0.014426475390791893	false		H__sapiens__6_-706206|H__sapiens__6_-708084|Pathway
1829	Pathway	1		H__sapiens__6_-706398|H__sapiens__6_-702966|Pathway	Wu-Stein-2010	0.013344641972528689	0.024553291499614716	false		H__sapiens__6_-706398|H__sapiens__6_-702966|Pathway
1830	Pathway	1		H__sapiens__6_-706398|H__sapiens__6_-710580|Pathway	Wu-Stein-2010	0.025735829709842166	0.04735228791832924	false		H__sapiens__6_-706398|H__sapiens__6_-710580|Pathway
1831	Pathway	1		H__sapiens__6_-706398|H__sapiens__6_-712026|Pathway	Wu-Stein-2010	0.004335843840159729	0.007977676577866077	false		H__sapiens__6_-706398|H__sapiens__6_-712026|Pathway
1832	Pathway	1		H__sapiens__6_-705358|H__sapiens__6_-702966|Pathway	Wu-Stein-2010	0.014141788550496097	0.02601999044418335	false		H__sapiens__6_-705358|H__sapiens__6_-702966|Pathway
1833	Pathway	1		H__sapiens__6_-705358|H__sapiens__6_-710580|Pathway	Wu-Stein-2010	0.027273166470056228	0.050180889666080475	false		H__sapiens__6_-705358|H__sapiens__6_-710580|Pathway
1834	Pathway	1		H__sapiens__6_-705358|H__sapiens__6_-708058|Pathway	Wu-Stein-2010	0.01023535849765705	0.018832407891750336	false		H__sapiens__6_-705358|H__sapiens__6_-708058|Pathway
1835	Pathway	1		H__sapiens__6_-705358|H__sapiens__6_-705301|Pathway	Wu-Stein-2010	0.008526638280453377	0.015688471496105194	false		H__sapiens__6_-705358|H__sapiens__6_-705301|Pathway
1836	Pathway	1		H__sapiens__6_-705358|H__sapiens__6_-706206|Pathway	Wu-Stein-2010	0.008526638280453377	0.015688471496105194	false		H__sapiens__6_-705358|H__sapiens__6_-706206|Pathway
1838	Pathway	1		H__sapiens__6_-707222|H__sapiens__6_-708836|Pathway	Wu-Stein-2010	0.02696247258101791	0.0496092326939106	false		H__sapiens__6_-707222|H__sapiens__6_-708836|Pathway
1839	Pathway	1		H__sapiens__6_-707222|H__sapiens__6_-708058|Pathway	Wu-Stein-2010	0.028701556989562952	0.052809037268161774	false		H__sapiens__6_-707222|H__sapiens__6_-708058|Pathway
1840	Pathway	1		H__sapiens__6_-707222|H__sapiens__6_-705301|Pathway	Wu-Stein-2010	0.023910038193595964	0.04399294778704643	false		H__sapiens__6_-707222|H__sapiens__6_-705301|Pathway
1841	Pathway	1		H__sapiens__6_-707222|H__sapiens__6_-704342|Pathway	Wu-Stein-2010	0.015124679671615971	0.02782844752073288	false		H__sapiens__6_-707222|H__sapiens__6_-704342|Pathway
1842	Pathway	1		H__sapiens__6_-707222|H__sapiens__6_-712026|Pathway	Wu-Stein-2010	0.012884675192050101	0.023706981912255287	false		H__sapiens__6_-707222|H__sapiens__6_-712026|Pathway
1843	Pathway	1		H__sapiens__6_-707222|H__sapiens__6_-708084|Pathway	Wu-Stein-2010	0.02507928733722927	0.04614429175853729	false		H__sapiens__6_-707222|H__sapiens__6_-708084|Pathway
1844	Pathway	1		H__sapiens__6_-707222|H__sapiens__6_-706206|Pathway	Wu-Stein-2010	0.023910038193595964	0.04399294778704643	false		H__sapiens__6_-707222|H__sapiens__6_-706206|Pathway
1845	Pathway	1		H__sapiens__6_-707222|H__sapiens__6_-706398|Pathway	Wu-Stein-2010	0.025735829709842166	0.04735228791832924	false		H__sapiens__6_-707222|H__sapiens__6_-706398|Pathway
1846	Pathway	1		H__sapiens__6_-707222|H__sapiens__6_-705358|Pathway	Wu-Stein-2010	0.027273166470056228	0.050180889666080475	false		H__sapiens__6_-707222|H__sapiens__6_-705358|Pathway
1847	Pathway	1		H__sapiens__6_-702766|H__sapiens__6_-702966|Pathway	Wu-Stein-2010	0.011897396579922908	0.02189045213162899	false		H__sapiens__6_-702766|H__sapiens__6_-702966|Pathway
1848	Pathway	1		H__sapiens__6_-702766|H__sapiens__6_-710580|Pathway	Wu-Stein-2010	0.022944743604245633	0.042216867208480835	false		H__sapiens__6_-702766|H__sapiens__6_-710580|Pathway
1849	Pathway	1		H__sapiens__6_-702766|H__sapiens__6_-703540|Pathway	Wu-Stein-2010	0.006951128121322849	0.012789633125066757	false		H__sapiens__6_-702766|H__sapiens__6_-703540|Pathway
1850	Pathway	1		H__sapiens__6_-702766|H__sapiens__6_-704342|Pathway	Wu-Stein-2010	0.00453765425370586	0.008348994888365269	false		H__sapiens__6_-702766|H__sapiens__6_-704342|Pathway
1851	Pathway	1		H__sapiens__6_-702766|H__sapiens__6_-712026|Pathway	Wu-Stein-2010	0.0038656154531754453	0.007112486287951469	false		H__sapiens__6_-702766|H__sapiens__6_-712026|Pathway
1852	Pathway	1		H__sapiens__6_-702766|H__sapiens__6_-707222|Pathway	Wu-Stein-2010	0.022944743604245633	0.042216867208480835	false		H__sapiens__6_-702766|H__sapiens__6_-707222|Pathway
1853	Pathway	1		H__sapiens__6_-703016|H__sapiens__6_-702966|Pathway	Wu-Stein-2010	0.010619148553788912	0.019538557156920433	false		H__sapiens__6_-703016|H__sapiens__6_-702966|Pathway
1854	Pathway	1		H__sapiens__6_-703016|H__sapiens__6_-710580|Pathway	Wu-Stein-2010	0.02047957498938748	0.03768111392855644	false		H__sapiens__6_-703016|H__sapiens__6_-710580|Pathway
1855	Pathway	1		H__sapiens__6_-703016|H__sapiens__6_-708836|Pathway	Wu-Stein-2010	0.007220091241024832	0.013284508138895035	false		H__sapiens__6_-703016|H__sapiens__6_-708836|Pathway
1856	Pathway	1		H__sapiens__6_-703016|H__sapiens__6_-708058|Pathway	Wu-Stein-2010	0.007685788384412263	0.014141361229121685	false		H__sapiens__6_-703016|H__sapiens__6_-708058|Pathway
1857	Pathway	1		H__sapiens__6_-703016|H__sapiens__6_-705301|Pathway	Wu-Stein-2010	0.006402700856487662	0.01178056187927723	false		H__sapiens__6_-703016|H__sapiens__6_-705301|Pathway
1858	Pathway	1		H__sapiens__6_-703016|H__sapiens__6_-704342|Pathway	Wu-Stein-2010	0.004050131772178251	0.007451984565705061	false		H__sapiens__6_-703016|H__sapiens__6_-704342|Pathway
1859	Pathway	1		H__sapiens__6_-703016|H__sapiens__6_-712026|Pathway	Wu-Stein-2010	0.0034502965060243308	0.0063483258709311485	false		H__sapiens__6_-703016|H__sapiens__6_-712026|Pathway
1860	Pathway	1		H__sapiens__6_-703016|H__sapiens__6_-708084|Pathway	Wu-Stein-2010	0.0067158061445983	0.012356655672192574	false		H__sapiens__6_-703016|H__sapiens__6_-708084|Pathway
1861	Pathway	1		H__sapiens__6_-703016|H__sapiens__6_-706206|Pathway	Wu-Stein-2010	0.006402700856487662	0.01178056187927723	false		H__sapiens__6_-703016|H__sapiens__6_-706206|Pathway
1862	Pathway	1		H__sapiens__6_-703016|H__sapiens__6_-706398|Pathway	Wu-Stein-2010	0.006891617080111331	0.01268013659864664	false		H__sapiens__6_-703016|H__sapiens__6_-706398|Pathway
1863	Pathway	1		H__sapiens__6_-703016|H__sapiens__6_-705358|Pathway	Wu-Stein-2010	0.007303289570730752	0.013437587767839432	false		H__sapiens__6_-703016|H__sapiens__6_-705358|Pathway
1864	Pathway	1		H__sapiens__6_-703016|H__sapiens__6_-707222|Pathway	Wu-Stein-2010	0.02047957498938748	0.03768111392855644	false		H__sapiens__6_-703016|H__sapiens__6_-707222|Pathway
1865	Pathway	1		H__sapiens__6_-703016|H__sapiens__6_-702766|Pathway	Wu-Stein-2010	0.006144211428978046	0.011304957792162895	false		H__sapiens__6_-703016|H__sapiens__6_-702766|Pathway
1866	Pathway	1		H__sapiens__6_-752283|H__sapiens__6_-708836|Pathway	Wu-Stein-2010	0.02696247258101791	0.0496092326939106	false		H__sapiens__6_-752283|H__sapiens__6_-708836|Pathway
1867	Pathway	1		H__sapiens__6_-752283|H__sapiens__6_-708058|Pathway	Wu-Stein-2010	0.028701556989562952	0.052809037268161774	false		H__sapiens__6_-752283|H__sapiens__6_-708058|Pathway
1868	Pathway	1		H__sapiens__6_-752283|H__sapiens__6_-705301|Pathway	Wu-Stein-2010	0.023910038193595964	0.04399294778704643	false		H__sapiens__6_-752283|H__sapiens__6_-705301|Pathway
1869	Pathway	1		H__sapiens__6_-752283|H__sapiens__6_-704342|Pathway	Wu-Stein-2010	0.015124679671615971	0.02782844752073288	false		H__sapiens__6_-752283|H__sapiens__6_-704342|Pathway
1870	Pathway	1		H__sapiens__6_-752283|H__sapiens__6_-712026|Pathway	Wu-Stein-2010	0.012884675192050101	0.023706981912255287	false		H__sapiens__6_-752283|H__sapiens__6_-712026|Pathway
1871	Pathway	1		H__sapiens__6_-752283|H__sapiens__6_-708084|Pathway	Wu-Stein-2010	0.02507928733722927	0.04614429175853729	false		H__sapiens__6_-752283|H__sapiens__6_-708084|Pathway
1872	Pathway	1		H__sapiens__6_-752283|H__sapiens__6_-706206|Pathway	Wu-Stein-2010	0.023910038193595964	0.04399294778704643	false		H__sapiens__6_-752283|H__sapiens__6_-706206|Pathway
1873	Pathway	1		H__sapiens__6_-752283|H__sapiens__6_-706398|Pathway	Wu-Stein-2010	0.025735829709842166	0.04735228791832924	false		H__sapiens__6_-752283|H__sapiens__6_-706398|Pathway
1874	Pathway	1		H__sapiens__6_-752283|H__sapiens__6_-705358|Pathway	Wu-Stein-2010	0.027273166470056228	0.050180889666080475	false		H__sapiens__6_-752283|H__sapiens__6_-705358|Pathway
1875	Pathway	1		H__sapiens__6_-752283|H__sapiens__6_-702766|Pathway	Wu-Stein-2010	0.022944743604245633	0.042216867208480835	false		H__sapiens__6_-752283|H__sapiens__6_-702766|Pathway
1876	Pathway	1		H__sapiens__6_-752283|H__sapiens__6_-703016|Pathway	Wu-Stein-2010	0.02047957498938748	0.03768111392855644	false		H__sapiens__6_-752283|H__sapiens__6_-703016|Pathway
1877	Shared protein domains	1		H__sapiens__6_-710580|H__sapiens__6_-702966|Shared protein domains	INTERPRO|PFAM	0.0016761681135035364	0.026977336034178734|0.03237674757838249	false		H__sapiens__6_-710580|H__sapiens__6_-702966|Shared protein domains
1878	Shared protein domains	1		H__sapiens__6_-709677|H__sapiens__6_-712563|Shared protein domains	INTERPRO|PFAM	0.02588536895878156	0.4999997317790985|0.5	false		H__sapiens__6_-709677|H__sapiens__6_-712563|Shared protein domains
1880	Shared protein domains	1		H__sapiens__6_-714656|H__sapiens__6_-712563|Shared protein domains	INTERPRO|PFAM	0.02588536895878156	0.500000536441803|0.5	false		H__sapiens__6_-714656|H__sapiens__6_-712563|Shared protein domains
1881	Shared protein domains	1		H__sapiens__6_-714656|H__sapiens__6_-709677|Shared protein domains	INTERPRO|PFAM	0.02588536895878156	0.4999997317790985|0.5	false		H__sapiens__6_-714656|H__sapiens__6_-709677|Shared protein domains
1882	Shared protein domains	1		H__sapiens__6_-705301|H__sapiens__6_-708836|Shared protein domains	INTERPRO	3.79725e+12	0.03504219278693199	false		H__sapiens__6_-705301|H__sapiens__6_-708836|Shared protein domains
1883	Shared protein domains	1		H__sapiens__6_-705301|H__sapiens__6_-708058|Shared protein domains	INTERPRO|PFAM	0.0014745552452186397	0.031927864998579025|0.028482407331466675	false		H__sapiens__6_-705301|H__sapiens__6_-708058|Shared protein domains
1884	Shared protein domains	1		H__sapiens__6_-704342|H__sapiens__6_-708836|Shared protein domains	INTERPRO|PFAM	0.002163422049818735	0.03242567554116249|0.04178851097822189	false		H__sapiens__6_-704342|H__sapiens__6_-708836|Shared protein domains
1885	Shared protein domains	1		H__sapiens__6_-704342|H__sapiens__6_-708058|Shared protein domains	INTERPRO|PFAM	0.002559174421564824	0.028316006064414978|0.04943283647298813	false		H__sapiens__6_-704342|H__sapiens__6_-708058|Shared protein domains
1886	Shared protein domains	1		H__sapiens__6_-704342|H__sapiens__6_-705301|Shared protein domains	INTERPRO|PFAM	0.0012973785441580082	0.0315854586660862|0.025060074403882027	false		H__sapiens__6_-704342|H__sapiens__6_-705301|Shared protein domains
1888	Shared protein domains	1		H__sapiens__6_-741810|H__sapiens__6_-711988|Shared protein domains	INTERPRO|PFAM	0.020684565854753638	0.4122425317764282|0.3995416462421417	false		H__sapiens__6_-741810|H__sapiens__6_-711988|Shared protein domains
1890	Shared protein domains	1		H__sapiens__6_-707444|H__sapiens__6_-707440|Shared protein domains	INTERPRO|PFAM	0.02588536895878156	0.5|0.5	false		H__sapiens__6_-707444|H__sapiens__6_-707440|Shared protein domains
1891	Shared protein domains	1		H__sapiens__6_-701000|H__sapiens__6_-707440|Shared protein domains	INTERPRO|PFAM	0.02588536895878156	0.5|0.5	false		H__sapiens__6_-701000|H__sapiens__6_-707440|Shared protein domains
1892	Shared protein domains	1		H__sapiens__6_-701000|H__sapiens__6_-707444|Shared protein domains	INTERPRO|PFAM	0.02588536895878156	0.5|0.5	false		H__sapiens__6_-701000|H__sapiens__6_-707444|Shared protein domains
1893	Shared protein domains	1		H__sapiens__6_-712026|H__sapiens__6_-708836|Shared protein domains	INTERPRO|PFAM	6.8454e+11	0.0360826812684536|0.01322252582758665	false		H__sapiens__6_-712026|H__sapiens__6_-708836|Shared protein domains
1894	Shared protein domains	1		H__sapiens__6_-712026|H__sapiens__6_-705301|Shared protein domains	INTERPRO	4.03878e+12	0.03727110102772713	false		H__sapiens__6_-712026|H__sapiens__6_-705301|Shared protein domains
1895	Shared protein domains	1		H__sapiens__6_-712026|H__sapiens__6_-704342|Shared protein domains	INTERPRO|PFAM	6.35292e+10	0.019683927297592163|0.01227126456797123	false		H__sapiens__6_-712026|H__sapiens__6_-704342|Shared protein domains
1896	Shared protein domains	1		H__sapiens__6_-708084|H__sapiens__6_-708836|Shared protein domains	INTERPRO|PFAM	0.001057305233296966	0.02098812907934189|0.020422834903001785	false		H__sapiens__6_-708084|H__sapiens__6_-708836|Shared protein domains
1897	Shared protein domains	1		H__sapiens__6_-708084|H__sapiens__6_-708058|Shared protein domains	INTERPRO|PFAM	0.001301817722863289	0.01704203337430954|0.025145821273326874	false		H__sapiens__6_-708084|H__sapiens__6_-708058|Shared protein domains
1898	Shared protein domains	1		H__sapiens__6_-708084|H__sapiens__6_-705301|Shared protein domains	INTERPRO|PFAM	8.80176e+11	0.024480385705828667|0.017001423984766006	false		H__sapiens__6_-708084|H__sapiens__6_-705301|Shared protein domains
1899	Shared protein domains	1		H__sapiens__6_-708084|H__sapiens__6_-704342|Shared protein domains	INTERPRO|PFAM	0.0021316229307091275	0.02996320091187954|0.041174281388521194	false		H__sapiens__6_-708084|H__sapiens__6_-704342|Shared protein domains
1900	Shared protein domains	1		H__sapiens__6_-706206|H__sapiens__6_-708836|Shared protein domains	INTERPRO	3.79725e+12	0.03504219278693199	false		H__sapiens__6_-706206|H__sapiens__6_-708836|Shared protein domains
1901	Shared protein domains	1		H__sapiens__6_-706206|H__sapiens__6_-708058|Shared protein domains	INTERPRO|PFAM	0.0014596297302842778	0.031927864998579025|0.028194107115268707	false		H__sapiens__6_-706206|H__sapiens__6_-708058|Shared protein domains
1902	Shared protein domains	1		H__sapiens__6_-706206|H__sapiens__6_-705301|Shared protein domains	INTERPRO|PFAM	9.86875e+11	0.07540865242481232|0.019062409177422523	false		H__sapiens__6_-706206|H__sapiens__6_-705301|Shared protein domains
1903	Shared protein domains	1		H__sapiens__6_-706206|H__sapiens__6_-704342|Shared protein domains	INTERPRO|PFAM	0.001284246443920308	0.0315854586660862|0.024806415662169456	false		H__sapiens__6_-706206|H__sapiens__6_-704342|Shared protein domains
1904	Shared protein domains	1		H__sapiens__6_-706206|H__sapiens__6_-712026|Shared protein domains	INTERPRO	4.03878e+12	0.03727110102772713	false		H__sapiens__6_-706206|H__sapiens__6_-712026|Shared protein domains
1905	Shared protein domains	1		H__sapiens__6_-706206|H__sapiens__6_-708084|Shared protein domains	INTERPRO|PFAM	8.71267e+11	0.024480385705828667|0.016829336062073708	false		H__sapiens__6_-706206|H__sapiens__6_-708084|Shared protein domains
1906	Shared protein domains	1		H__sapiens__6_-706398|H__sapiens__6_-708836|Shared protein domains	INTERPRO|PFAM	0.002032318016097904	0.032426245510578156|0.03925611451268196	false		H__sapiens__6_-706398|H__sapiens__6_-708836|Shared protein domains
1907	Shared protein domains	1		H__sapiens__6_-706398|H__sapiens__6_-708058|Shared protein domains	INTERPRO|PFAM	0.0020127412717582957	0.028316505253314972|0.03887797147035599	false		H__sapiens__6_-706398|H__sapiens__6_-708058|Shared protein domains
1908	Shared protein domains	1		H__sapiens__6_-706398|H__sapiens__6_-705301|Shared protein domains	INTERPRO|PFAM	9.54641e+11	0.031586017459630966|0.018439777195453644	false		H__sapiens__6_-706398|H__sapiens__6_-705301|Shared protein domains
1909	Shared protein domains	1		H__sapiens__6_-706398|H__sapiens__6_-704342|Shared protein domains	INTERPRO|PFAM	0.0031359851118457193	0.04385940358042717|0.060574471950531006	false		H__sapiens__6_-706398|H__sapiens__6_-704342|Shared protein domains
1910	Shared protein domains	1		H__sapiens__6_-706398|H__sapiens__6_-712026|Shared protein domains	INTERPRO|PFAM	5.98133e+11	0.01968427561223507|0.011553490534424782	false		H__sapiens__6_-706398|H__sapiens__6_-712026|Shared protein domains
1911	Shared protein domains	1		H__sapiens__6_-706398|H__sapiens__6_-708084|Shared protein domains	INTERPRO|PFAM	0.0017684602154252234	0.029963728040456772|0.03415945544838905	false		H__sapiens__6_-706398|H__sapiens__6_-708084|Shared protein domains
1912	Shared protein domains	1		H__sapiens__6_-706398|H__sapiens__6_-706206|Shared protein domains	INTERPRO|PFAM	9.44978e+10	0.031586017459630966|0.018253128975629807	false		H__sapiens__6_-706398|H__sapiens__6_-706206|Shared protein domains
1913	Shared protein domains	1		H__sapiens__6_-705358|H__sapiens__6_-708836|Shared protein domains	INTERPRO|PFAM	0.001057305233296966	0.030276956036686897|0.020422834903001785	false		H__sapiens__6_-705358|H__sapiens__6_-708836|Shared protein domains
1914	Shared protein domains	1		H__sapiens__6_-705358|H__sapiens__6_-708058|Shared protein domains	INTERPRO|PFAM	0.001301817722863289	0.01602862775325775|0.025145821273326874	false		H__sapiens__6_-705358|H__sapiens__6_-708058|Shared protein domains
1915	Shared protein domains	1		H__sapiens__6_-705358|H__sapiens__6_-705301|Shared protein domains	INTERPRO|PFAM	8.80176e+11	0.0378740169107914|0.017001423984766006	false		H__sapiens__6_-705358|H__sapiens__6_-705301|Shared protein domains
1916	Shared protein domains	1		H__sapiens__6_-705358|H__sapiens__6_-704342|Shared protein domains	INTERPRO|PFAM	0.0021316229307091275	0.028181837871670723|0.041174281388521194	false		H__sapiens__6_-705358|H__sapiens__6_-704342|Shared protein domains
1917	Shared protein domains	1		H__sapiens__6_-705358|H__sapiens__6_-712026|Shared protein domains	INTERPRO	2.32049e+11	0.021414251998066902	false		H__sapiens__6_-705358|H__sapiens__6_-712026|Shared protein domains
1918	Shared protein domains	1		H__sapiens__6_-705358|H__sapiens__6_-708084|Shared protein domains	INTERPRO|PFAM	0.0014458272451142627	0.021839195862412453|0.027927499264478683	false		H__sapiens__6_-705358|H__sapiens__6_-708084|Shared protein domains
1919	Shared protein domains	1		H__sapiens__6_-705358|H__sapiens__6_-706206|Shared protein domains	INTERPRO|PFAM	8.71267e+11	0.0378740169107914|0.016829336062073708	false		H__sapiens__6_-705358|H__sapiens__6_-706206|Shared protein domains
1920	Shared protein domains	1		H__sapiens__6_-705358|H__sapiens__6_-706398|Shared protein domains	INTERPRO|PFAM	0.0017684602154252234	0.028182335197925568|0.03415945544838905	false		H__sapiens__6_-705358|H__sapiens__6_-706398|Shared protein domains
1921	Shared protein domains	1		H__sapiens__6_-707222|H__sapiens__6_-702966|Shared protein domains	INTERPRO|PFAM	0.0011279597743674658	0.01893099956214428|0.021787593141198158	false		H__sapiens__6_-707222|H__sapiens__6_-702966|Shared protein domains
1922	Shared protein domains	1		H__sapiens__6_-707222|H__sapiens__6_-710580|Shared protein domains	INTERPRO|PFAM	0.0011279597743674658	0.01909763179719448|0.021787593141198158	false		H__sapiens__6_-707222|H__sapiens__6_-710580|Shared protein domains
1923	Shared protein domains	1		H__sapiens__6_-752283|H__sapiens__6_-702966|Shared protein domains	INTERPRO|PFAM	0.0011279597743674658	0.020170006901025772|0.021787593141198158	false		H__sapiens__6_-752283|H__sapiens__6_-702966|Shared protein domains
1924	Shared protein domains	1		H__sapiens__6_-752283|H__sapiens__6_-710580|Shared protein domains	INTERPRO|PFAM	0.0011279597743674658	0.03563129901885986|0.021787593141198158	false		H__sapiens__6_-752283|H__sapiens__6_-710580|Shared protein domains
1925	Shared protein domains	1		H__sapiens__6_-752283|H__sapiens__6_-707222|Shared protein domains	INTERPRO|PFAM	0.001645233783242174	0.02010120078921318|0.031779222190380096	false		H__sapiens__6_-752283|H__sapiens__6_-707222|Shared protein domains
1926	Shared protein domains	1		H__sapiens__6_-708058|H__sapiens__6_-708836|Shared protein domains	PFAM	6.83566e+11	0.013203705660998821	false		H__sapiens__6_-708058|H__sapiens__6_-708836|Shared protein domains
1927	Shared protein domains	1		H__sapiens__6_-712026|H__sapiens__6_-708058|Shared protein domains	PFAM	7.22107e+11	0.013948163948953152	false		H__sapiens__6_-712026|H__sapiens__6_-708058|Shared protein domains
