# Supplementary material for: High-Throughput Sequencing to Detect Novel Likely Gene-Disrupting Variants in Pathogenesis of Sporadic Brain Arteriovenous Malformations
Source: Front Genet. 2020 Feb 28;11:146. doi: 10.3389/fgene.2020.00146 (PMC7059193; doi:10.3389/fgene.2020.00146)
Supplement: Supplementary Table 1 — The table lists the nodes represented in Figure 2A. For each node are reported the node IDs in the different databases (Ensembl, Entrez, RefSeq. UniProt). Node type refers to the origin of the node within the network: query nodes were given as input while result nodes were inferred by the analysis. [file DataSheet_3.zip › Table 4.xlsx]

## Sheet: Foglio1
SUID	annotation name	annotations	Ensembl Gene ID	Ensembl Protein ID	Entrez Gene ID	gene name	log score	name	node type	RefSeq mRNA ID	RefSeq Protein ID	score	selected	shared name	Synonym	Uniprot ID
1712	oxidoreductase activity, acting on the CH-NH2 group of donors|oxidoreductase activity, acting on the CH-NH2 group of donors, oxygen as acceptor|response to antibiotic	GO:0016638|GO:0016641|GO:0046677	ENSG00000131471	ENSP00000484312	8639	AOC3	-0.445388626440411	H__sapiens__6_-707440	query	NM_003734	NP_003725	0.6405752831607359	false	H__sapiens__6_-707440	VAP1	Q16853
1713			ENSG00000236236	ENSP00000483409	7148	TNXB	-0.24097938350471818	H__sapiens__6_-713369	query	NM_032470	NP_115859	0.7858578278555364	false	H__sapiens__6_-713369	XBS	P22105
1715	positive regulation of biomineral tissue development|regulation of ossification|transmembrane receptor protein serine/threonine kinase signaling pathway|transmembrane receptor protein serine/threonine kinase activity|transmembrane receptor protein kinase activity|activin receptor signaling pathway|regulation of osteoblast differentiation|positive regulation of erythrocyte differentiation|BMP sign…	GO:0070169|GO:0030278|GO:0007178|GO:0004675|GO:0019199|GO:0032924|GO:0045667|GO:0045648|GO:0030509|GO:0045669|GO:0090100|GO:0090092|GO:0032844|GO:0045778|GO:0048185|GO:0001503|GO:0030282|GO:0004674|GO:0032925|GO:0070167|GO:0010862|GO:0031214|GO:0060393|GO:0060389|GO:0001649|GO:0030500|GO:0030501	ENSG00000121989	ENSP00000439988	92	ACVR2A	-4.23767e+16	H__sapiens__6_-706206	result	NM_001616	NP_001607	0.014441263364403545	false	H__sapiens__6_-706206	ACVR2	P27037
1716			ENSG00000145331	ENSP00000423628	93587	TRMT10A	-3.92739e+16	H__sapiens__6_-709677	result	NM_152292	NP_689505	0.019695006599116327	false	H__sapiens__6_-709677	TRM10	Q8TBZ6
1718	negative regulation of cellular component movement|I-SMAD binding|blood vessel morphogenesis|negative regulation of epithelial to mesenchymal transition|transmembrane receptor protein serine/threonine kinase signaling pathway|negative regulation of transmembrane receptor protein serine/threonine kinase signaling pathway|muscle tissue development|peptidyl-threonine phosphorylation|epithelial to me…	GO:0051271|GO:0070411|GO:0048514|GO:0010719|GO:0007178|GO:0090101|GO:0060537|GO:0018107|GO:0001837|GO:0032924|GO:0071559|GO:0003205|GO:0010769|GO:0030509|GO:0003206|GO:0007179|GO:0001568|GO:0090092|GO:0048729|GO:0032844|GO:0048185|GO:0017015|GO:0060840|GO:0090288|GO:0046332|GO:0040013|GO:0010717|GO:0032925|GO:2000736|GO:0048863|GO:0014706|GO:0090287|GO:0005160|GO:0030336|GO:0030512|GO:0060393|GO:…	ENSG00000101665	ENSP00000467621	4092	SMAD7	-4086245548295470	H__sapiens__6_-703540	result	NM_005904	NP_005895	0.01680219832767732	false	H__sapiens__6_-703540	MADH8	O15105
1720	negative regulation of cellular component movement|growth factor binding|negative regulation of cell migration|transmembrane receptor protein serine/threonine kinase signaling pathway|nodal signaling pathway|serine/threonine protein kinase complex|transmembrane receptor protein serine/threonine kinase activity|transmembrane receptor protein kinase activity|ameboidal cell migration|activin recepto…	GO:0051271|GO:0019838|GO:0030336|GO:0007178|GO:0038092|GO:1902554|GO:0004675|GO:0019199|GO:0001667|GO:0032924|GO:2000146|GO:0040013|GO:0004674	ENSG00000123612	ENSP00000387168	130399	ACVR1C	-4256067932936180	H__sapiens__6_-706398	result	NM_145259	NP_660302	0.01417794156709734	false	H__sapiens__6_-706398	ALK7	Q8NER5
1722	regulation of ossification|serine/threonine protein kinase complex|transmembrane receptor protein serine/threonine kinase activity|negative regulation of transmembrane receptor protein serine/threonine kinase signaling pathway|muscle tissue development|regulation of osteoblast differentiation|response to transforming growth factor beta|cardiac chamber development|cardiac chamber morphogenesis|pat…	GO:0030278|GO:1902554|GO:0004675|GO:0090101|GO:0060537|GO:0045667|GO:0071559|GO:0003205|GO:0003206|GO:0007389|GO:0090100|GO:0003158|GO:0090092|GO:0030282|GO:0070167|GO:0010862|GO:0045446|GO:0060389|GO:0030501|GO:0060485|GO:0070169|GO:0007178|GO:0019199|GO:0018107|GO:0032924|GO:0030509|GO:0007179|GO:0048568|GO:0045669|GO:0048729|GO:0045778|GO:0048185|GO:0050431|GO:0001503|GO:0046332|GO:0004674|GO:…	ENSG00000115170	ENSP00000440091	90	ACVR1	-4276517617729010	H__sapiens__6_-705358	result	NM_001111067	NP_001104537	0.013890951559915266	false	H__sapiens__6_-705358	SKR1	Q04771
1724	stem cell differentiation|regulation of cellular response to growth factor stimulus|transforming growth factor beta receptor binding|transmembrane receptor protein serine/threonine kinase signaling pathway|negative regulation of transmembrane receptor protein serine/threonine kinase signaling pathway|negative regulation of transforming growth factor beta receptor signaling pathway|epithelial to m…	GO:0048863|GO:0090287|GO:0005160|GO:0007178|GO:0090101|GO:0030512|GO:0001837|GO:0071559|GO:0010769|GO:0005126|GO:0007179|GO:0090092|GO:0017015|GO:0071560|GO:0090288|GO:0010717|GO:2000736	ENSG00000095739	ENSP00000364683	25805	BAMBI	-4362869974805730	H__sapiens__6_-703016	result	NM_012342	NP_036474	0.012741766574841162	false	H__sapiens__6_-703016	NMA	Q13145
1725			ENSG00000125848	ENSP00000367292	23767	FLRT3	-0.32339148606311313	H__sapiens__6_-706720	query	NM_198391	NP_938205	0.7236904841652336	false	H__sapiens__6_-706720		Q9NZU0
1727			ENSG00000165275	ENSP00000446050	158234	TRMT10B	-0.2366826791069635	H__sapiens__6_-712563	query	NM_144964	NP_659401	0.7892416911646954	false	H__sapiens__6_-712563	RG9MTD3	Q6PF06
1728			ENSG00000271425	ENSP00000483057	100132406	NBPF10	-0.17752653633991752	H__sapiens__6_-754842	query	NM_001302371	NP_001289300	0.8373387791344645	false	H__sapiens__6_-754842	AG1
1730	transforming growth factor beta receptor signaling pathway|regulation of cellular response to growth factor stimulus|regulation of transmembrane receptor protein serine/threonine kinase signaling pathway|regulation of homeostatic process|transmembrane receptor protein serine/threonine kinase signaling pathway|regulation of transforming growth factor beta receptor signaling pathway|negative regula…	GO:0007179|GO:0090287|GO:0090092|GO:0032844|GO:0007178|GO:0017015|GO:0090101|GO:0030512|GO:0071560|GO:0090288|GO:0071559|GO:0003254	ENSG00000049759	ENSP00000490696	23327	NEDD4L	-0.4202794787866129	H__sapiens__6_-701642	query	NM_015277	NP_056092	0.656863214825152	false	H__sapiens__6_-701642	RSP5	Q96PU5
1731			ENSG00000114859	ENSP00000490875	1181	CLCN2	-0.3396464676989893	H__sapiens__6_-705321	query	NM_004366	NP_004357	0.7120220010481875	false	H__sapiens__6_-705321	EJM6	P51788
1734			ENSG00000135409	ENSP00000455338	269	AMHR2	-4099125774077030	H__sapiens__6_-708058	result	NM_020547	NP_065434	0.016587169999063622	false	H__sapiens__6_-708058	MISRII	Q16671
1735	skeletal system development	GO:0001501	ENSG00000152785	ENSP00000282701	651	BMP3	-0.596170047688582	H__sapiens__6_-710580	query	NM_001201	NP_001192	0.5509175887630948	false	H__sapiens__6_-710580		P12645
1737	oxidoreductase activity, acting on the CH-NH2 group of donors|oxidoreductase activity, acting on the CH-NH2 group of donors, oxygen as acceptor|response to antibiotic	GO:0016638|GO:0016641|GO:0046677	ENSG00000002726	ENSP00000418614	26	AOC1	-4211069293048760	H__sapiens__6_-701000	result	NM_001272072	NP_001259001	0.014830501704176047	false	H__sapiens__6_-701000		P19801
1739	blood vessel morphogenesis|transmembrane receptor protein serine/threonine kinase signaling pathway|serine/threonine protein kinase complex|transmembrane receptor protein serine/threonine kinase activity|negative regulation of transmembrane receptor protein serine/threonine kinase signaling pathway|transmembrane receptor protein kinase activity|peptidyl-threonine phosphorylation|response to trans…	GO:0048514|GO:0007178|GO:1902554|GO:0004675|GO:0090101|GO:0019199|GO:0018107|GO:0071559|GO:0007179|GO:0048568|GO:0001568|GO:0007389|GO:0090092|GO:0048729|GO:0050431|GO:0048701|GO:0017015|GO:0090288|GO:0046332|GO:0004674|GO:0090287|GO:0019838|GO:0005160|GO:0030512|GO:0036314|GO:0005126|GO:0060389|GO:0007507|GO:0018210|GO:0001501|GO:0071560|GO:0070723|GO:0019955	ENSG00000163513	ENSP00000351905	7048	TGFBR2	-4219876806855230	H__sapiens__6_-712026	result	NM_003242	NP_003233	0.01470045538868403	false	H__sapiens__6_-712026	MFS2	P37173
1741	growth factor binding|extrinsic apoptotic signaling pathway|transmembrane receptor protein serine/threonine kinase signaling pathway|nodal signaling pathway|transmembrane receptor protein serine/threonine kinase activity|transmembrane receptor protein kinase activity|peptidyl-threonine phosphorylation|ameboidal cell migration|activin receptor signaling pathway|positive regulation of erythrocyte d…	GO:0019838|GO:0097191|GO:0007178|GO:0038092|GO:0004675|GO:0019199|GO:0018107|GO:0001667|GO:0032924|GO:0045648|GO:0090100|GO:0090092|GO:0032844|GO:0048185|GO:0018210|GO:0046332|GO:0001558|GO:0004674|GO:0032925	ENSG00000135503	ENSP00000443218	91	ACVR1B	-4235533202501610	H__sapiens__6_-708084	result	NM_020328	NP_064733	0.01447209158471413	false	H__sapiens__6_-708084	SKR2	P36896
1744	transforming growth factor beta receptor signaling pathway|transmembrane receptor protein serine/threonine kinase signaling pathway|skeletal system development|cellular response to transforming growth factor beta stimulus|response to transforming growth factor beta	GO:0007179|GO:0007178|GO:0001501|GO:0071560|GO:0071559	ENSG00000266524	ENSP00000464145	2662	GDF10	-4421920111476650	H__sapiens__6_-752283	result	NM_004962	NP_004953	0.012011147387082144	false	H__sapiens__6_-752283	BMP-3b	P55107
1749			ENSG00000087299	ENSP00000452483	79944	L2HGDH	-0.2778452828199174	H__sapiens__6_-702715	query	NM_024884	NP_079160	0.7574139974073739	false	H__sapiens__6_-702715	FLJ12618	Q9H9P8
1751			ENSG00000163382	ENSP00000357218	128240	NAXE	-0.32557961553032405	H__sapiens__6_-711988	query	NM_144772	NP_658985	0.722108686911408	false	H__sapiens__6_-711988	YJEFN1	Q8NCW5
1752			ENSG00000175764	ENSP00000479407	158135	TTLL11	-0.21298958901076423	H__sapiens__6_-714954	query	NM_194252	NP_919228	0.8081645509651314	false	H__sapiens__6_-714954	C9orf20	Q8NHH1
1755	mesenchyme development|blood vessel morphogenesis|regulation of ossification|transmembrane receptor protein serine/threonine kinase signaling pathway|anatomical structure maturation|muscle tissue development|epithelial to mesenchymal transition|response to transforming growth factor beta|regulation of cell morphogenesis involved in differentiation|transforming growth factor beta receptor signalin…	GO:0060485|GO:0048514|GO:0030278|GO:0007178|GO:0071695|GO:0060537|GO:0001837|GO:0071559|GO:0010769|GO:0007179|GO:0048568|GO:0001568|GO:0048729|GO:0045778|GO:0001503|GO:0001558|GO:0004674|GO:0010717|GO:2000736|GO:0048863|GO:0014706|GO:0005160|GO:0097191|GO:0007184|GO:0048738|GO:0003007|GO:0001667|GO:0005126|GO:0060389|GO:0007507|GO:0071560	ENSG00000092969	ENSP00000355897	7042	TGFB2	-0.5637884461112046	H__sapiens__6_-702966	query	NM_003238	NP_003229	0.5690491630094588	false	H__sapiens__6_-702966		P61812
1757	regulation of cellular response to growth factor stimulus|growth factor binding|transmembrane receptor protein serine/threonine kinase signaling pathway|negative regulation of transmembrane receptor protein serine/threonine kinase signaling pathway|negative regulation of transforming growth factor beta receptor signaling pathway|response to transforming growth factor beta|transforming growth fact…	GO:0090287|GO:0019838|GO:0007178|GO:0090101|GO:0030512|GO:0071559|GO:0007179|GO:0090092|GO:0050431|GO:0017015|GO:0071560|GO:0090288|GO:0019955	ENSG00000156535	ENSP00000404475	135228	CD109	-0.23965132652713778	H__sapiens__6_-710997	query	NM_133493	NP_598000	0.7869021851567091	false	H__sapiens__6_-710997	FLJ38569	Q6YHK3
1760	positive regulation of biomineral tissue development|regulation of ossification|transmembrane receptor protein serine/threonine kinase signaling pathway|transmembrane receptor protein serine/threonine kinase activity|transmembrane receptor protein kinase activity|lymph vessel development|activin receptor signaling pathway|regulation of osteoblast differentiation|BMP signaling pathway|blood vessel…	GO:0070169|GO:0030278|GO:0007178|GO:0004675|GO:0019199|GO:0001945|GO:0032924|GO:0045667|GO:0030509|GO:0001568|GO:0001974|GO:0045669|GO:0007389|GO:0090100|GO:0003158|GO:0090092|GO:0045778|GO:0060840|GO:0001503|GO:0030282|GO:0004674|GO:0032925|GO:0019838|GO:0070167|GO:0031214|GO:0045446|GO:0001946|GO:0036303|GO:0001649|GO:0030500|GO:0060841|GO:0030501	ENSG00000114739	ENSP00000340361	93	ACVR2B	-417555739275041	H__sapiens__6_-705301	result	NM_001106	NP_001097	0.015366624022646658	false	H__sapiens__6_-705301	ActR-IIB	Q13705
1762	mesenchyme development|I-SMAD binding|blood vessel morphogenesis|transmembrane receptor protein serine/threonine kinase signaling pathway|serine/threonine protein kinase complex|transmembrane receptor protein serine/threonine kinase activity|negative regulation of transmembrane receptor protein serine/threonine kinase signaling pathway|transmembrane receptor protein kinase activity|peptidyl-threo…	GO:0060485|GO:0070411|GO:0048514|GO:0007178|GO:1902554|GO:0004675|GO:0090101|GO:0019199|GO:0018107|GO:0001837|GO:0071559|GO:0007179|GO:0048568|GO:0001568|GO:0007389|GO:0090100|GO:0090092|GO:0050431|GO:0048701|GO:0017015|GO:0060840|GO:0090288|GO:0046332|GO:0001558|GO:0004674|GO:0048863|GO:0090287|GO:0019838|GO:0005160|GO:0097191|GO:0032330|GO:0010862|GO:0007184|GO:0030512|GO:0060393|GO:0036314|GO:…	ENSG00000106799	ENSP00000450052	7046	TGFBR1	-4193877206458600	H__sapiens__6_-704342	result	NM_004612	NP_004603	0.015087673297527193	false	H__sapiens__6_-704342	MSSE	P36897
1765	negative regulation of cellular component movement|blood vessel morphogenesis|transmembrane receptor protein serine/threonine kinase signaling pathway|transmembrane receptor protein serine/threonine kinase activity|anatomical structure maturation|transmembrane receptor protein kinase activity|lymph vessel development|activin receptor signaling pathway|response to transforming growth factor beta|B…	GO:0051271|GO:0048514|GO:0007178|GO:0004675|GO:0071695|GO:0019199|GO:0001945|GO:0032924|GO:0071559|GO:0030509|GO:0007179|GO:0001568|GO:0001974|GO:0090100|GO:0003158|GO:0090092|GO:0048729|GO:0048185|GO:0050431|GO:0060840|GO:0046332|GO:0001558|GO:0040013|GO:0004674|GO:0019838|GO:0030336|GO:0032330|GO:0010862|GO:0045446|GO:0060393|GO:0001667|GO:0001946|GO:0036303|GO:0060389|GO:2000146|GO:0071560|GO:…	ENSG00000139567	ENSP00000457394	94	ACVRL1	-0.7674953620505608	H__sapiens__6_-708836	query	NM_001077401	NP_001070869	0.46417420191584896	false	H__sapiens__6_-708836	ORW2	P37023
1770	stem cell differentiation|negative regulation of cellular component movement|regulation of cellular response to growth factor stimulus|negative regulation of cell migration|negative regulation of epithelial to mesenchymal transition|transmembrane receptor protein serine/threonine kinase signaling pathway|negative regulation of transmembrane receptor protein serine/threonine kinase signaling pathw…	GO:0048863|GO:0051271|GO:0090287|GO:0030336|GO:0010719|GO:0007178|GO:0090101|GO:0030512|GO:0060393|GO:0001837|GO:0001667|GO:0071559|GO:0010769|GO:0007179|GO:0060389|GO:2000146|GO:0090092|GO:0017015|GO:0071560|GO:0090288|GO:0040013|GO:0010717|GO:2000736	ENSG00000023734	ENSP00000445814	11171	STRAP	-3.10017e+16	H__sapiens__6_-701408	result	NM_007178	NP_009109	0.04504167911041418	false	H__sapiens__6_-701408	UNRIP	Q9Y3F4
1780	striated muscle tissue development|transforming growth factor beta receptor binding|transmembrane receptor protein serine/threonine kinase signaling pathway|transmembrane receptor protein serine/threonine kinase activity|transmembrane receptor protein kinase activity|muscle tissue development|cardiac muscle tissue development|heart morphogenesis|activin receptor signaling pathway|response to tran…	GO:0014706|GO:0005160|GO:0007178|GO:0004675|GO:0019199|GO:0060537|GO:0048738|GO:0003007|GO:0032924|GO:0071559|GO:0003205|GO:0003206|GO:0005126|GO:0007179|GO:0090092|GO:0007507|GO:0048729|GO:0048185|GO:0071560|GO:0046332|GO:0004674|GO:0032925	ENSG00000088832	ENSP00000482758	2280	FKBP1A	-4336524091308980	H__sapiens__6_-702766	result	NM_054014	NP_463460	0.013081920829730254	false	H__sapiens__6_-702766	PKC12	P62942
1793			ENSG00000079332	ENSP00000399698	56681	SAR1A	-3517059159178000	H__sapiens__6_-702435	result	NM_020150	NP_064535	0.029686610516725553	false	H__sapiens__6_-702435	SARA1	Q9NR31
1837			ENSG00000130283	ENSP00000247005		GDF1	-4316253157079500	H__sapiens__6_-707222	result			0.013349809591060524	false	H__sapiens__6_-707222		P27539
1879			ENSG00000174173	ENSP00000419389	54931	TRMT10C	-4100147847353180	H__sapiens__6_-714656	result	NM_017819	NP_060289	0.016570225356688673	false	H__sapiens__6_-714656	RG9MTD1	Q7L0Y3
1887			ENSG00000250067	ENSP00000478505	374887	YJEFN3	-4193970471387140	H__sapiens__6_-741810	result	NM_198537	NP_940939	0.015086266212372135	false	H__sapiens__6_-741810	hYjeF_N3-19p13.11	A6XGL0
1889			ENSG00000131480	ENSP00000406134	314	AOC2	-4210883463463530	H__sapiens__6_-707444	result	NM_009590	NP_033720	0.014833257906240516	false	H__sapiens__6_-707444	RAO	O75106
